# Supplementary material for: ﻿A new species of the genus Dryadaula Meyrick (Lepidoptera, Dryadaulidae) from Japan, with a redescription of D.epischista (Meyrick, 1936)
Source: Zookeys. 2024 Nov 12;1217:327–42. doi: 10.3897/zookeys.1217.122695 (PMC11576834; doi:10.3897/zookeys.1217.122695)
Supplement: XML Treatment for Dryadaula epischista [file zookeys.1217.122695-treatment1.xml]

<!DOCTYPE tp:taxon-treatment
  PUBLIC "-//TaxonX//DTD Taxonomic Treatment Publishing DTD v0 20100105//EN" "tax-treatment-NSO.dtd">
<tp:taxon-treatment xmlns:tp="http://www.plazi.org/taxpub"><tp:treatment-meta><kwd-group><label>Taxon classification</label><kwd>
                <named-content content-type="kingdom">Animalia</named-content>
              </kwd><kwd>
                <named-content content-type="order">Lepidoptera</named-content>
              </kwd><kwd>
                <named-content content-type="family">Dryadaulidae</named-content>
              </kwd></kwd-group><mixed-citation publication-type="journal"><person-group><name><surname>Park</surname><given-names>Jinhyeong</given-names></name><name><surname>Yagi</surname><given-names>Sadahisa</given-names></name><name><surname>Kobayashi</surname><given-names>Shigeki</given-names></name><name><surname>Hirowatari</surname><given-names>Toshiya</given-names></name></person-group><article-title>﻿A new species of the genus <italic><tp:taxon-name><tp:taxon-name-part taxon-name-part-type="genus" reg="Dryadaula">Dryadaula</tp:taxon-name-part></tp:taxon-name></italic> Meyrick (<tp:taxon-name><tp:taxon-name-part taxon-name-part-type="order">Lepidoptera</tp:taxon-name-part></tp:taxon-name>, <tp:taxon-name><tp:taxon-name-part taxon-name-part-type="family">Dryadaulidae</tp:taxon-name-part></tp:taxon-name>) from Japan, with a redescription of <italic><tp:taxon-name><tp:taxon-name-part taxon-name-part-type="genus" reg="Dryadaula">D.</tp:taxon-name-part><tp:taxon-name-part taxon-name-part-type="species" reg="epischista">epischista</tp:taxon-name-part></tp:taxon-name></italic> (Meyrick, 1936)</article-title><source>Zookeys</source><day>12</day><month>11</month><year>2024</year><volume>1217</volume><fpage>327</fpage><lpage>342</lpage><pub-id pub-id-type="doi">10.3897/zookeys.1217.122695</pub-id></mixed-citation></tp:treatment-meta><tp:nomenclature><label>﻿</label><tp:taxon-name>
              <object-id xmlns:xlink="http://www.w3.org/1999/xlink" content-type="arpha" xlink:type="simple">30E944F1-0860-5400-ACEC-3A3994D45DD5</object-id>
              <tp:taxon-name-part taxon-name-part-type="genus" reg="Dryadaula">Dryadaula</tp:taxon-name-part>
              <tp:taxon-name-part taxon-name-part-type="species" reg="epischista">epischista</tp:taxon-name-part>
            </tp:taxon-name><tp:taxon-authority>(Meyrick, 1936)</tp:taxon-authority><xref ref-type="fig" rid="F2">Figs 2</xref><xref ref-type="fig" rid="F2">, 3</xref><xref ref-type="fig" rid="F4">, 12</xref><xref ref-type="fig" rid="F5">, 16</xref><xref ref-type="fig" rid="F6">, 18–29</xref><xref ref-type="fig" rid="F8">, 45–48</xref><tp:nomenclature-citation-list><tp:nomenclature-citation><tp:taxon-name>
                  <tp:taxon-name-part taxon-name-part-type="genus" reg="Thermocrates">Thermocrates</tp:taxon-name-part>
                  <tp:taxon-name-part taxon-name-part-type="species" reg="epischista">epischista</tp:taxon-name-part>
                </tp:taxon-name><comment>Meyrick, 1936: 621.</comment></tp:nomenclature-citation><tp:nomenclature-citation><tp:taxon-name>
                  <tp:taxon-name-part taxon-name-part-type="genus" reg="Thermocrates">Thermocrates</tp:taxon-name-part>
                  <tp:taxon-name-part taxon-name-part-type="species" reg="epischista">epischista</tp:taxon-name-part>
                </tp:taxon-name><comment>: <xref ref-type="bibr" rid="B9">Moriuti 1982</xref>, 1: 170, 2: pl. 233-2.</comment></tp:nomenclature-citation><tp:nomenclature-citation><tp:taxon-name>
                  <tp:taxon-name-part taxon-name-part-type="genus" reg="Dryadaula">Dryadaula</tp:taxon-name-part>
                  <tp:taxon-name-part taxon-name-part-type="species" reg="epischista">epischista</tp:taxon-name-part>
                </tp:taxon-name><comment>: <xref ref-type="bibr" rid="B12">Robinson 1988</xref>: 70 (nec <xref ref-type="bibr" rid="B8">Meyrick 1936</xref>).</comment></tp:nomenclature-citation><tp:nomenclature-citation><tp:taxon-name>
                  <tp:taxon-name-part taxon-name-part-type="genus" reg="Dryadaula">Dryadaula</tp:taxon-name-part>
                  <tp:taxon-name-part taxon-name-part-type="species" reg="koreana">koreana</tp:taxon-name-part>
                </tp:taxon-name><comment>Roh &amp; Byun, 2020: <xref ref-type="bibr" rid="B14">Roh et al. 2020</xref>: 221. syn. nov.</comment></tp:nomenclature-citation></tp:nomenclature-citation-list></tp:nomenclature><tp:treatment-sec sec-type="type material" id="SECID0ELJAE"><title>Type material.</title><p><bold><italic>Holotype</italic></bold>: Japan: • 1♂ (Fig. <xref ref-type="fig" rid="F2">2</xref>); Mozi [=Moji], Japan; 2. VII. 1934; S. Issiki leg.; <italic><tp:taxon-name><tp:taxon-name-part taxon-name-part-type="genus" reg="Thermocrates">THERMOCRATES</tp:taxon-name-part></tp:taxon-name></italic> Meyr.; <italic><tp:taxon-name><tp:taxon-name-part taxon-name-part-type="genus" reg="Dryadaula"/><tp:taxon-name-part taxon-name-part-type="species" reg="epischista">epischista</tp:taxon-name-part></tp:taxon-name></italic> Meyr.; <italic><tp:taxon-name><tp:taxon-name-part taxon-name-part-type="genus" reg="Thermocrates">Thermocrates</tp:taxon-name-part><tp:taxon-name-part taxon-name-part-type="species" reg="epischista">epischista</tp:taxon-name-part></tp:taxon-name></italic> 1/1 Meyr. E. Meyrick det. in Meyrick Coll.; abdomen missing; <named-content xmlns:xlink="http://www.w3.org/1999/xlink" content-type="dwc:institutional_code" xlink:title="The Natural History Museum, Department of Zoology, Cromwell Road, London SW7 5BD, United Kingdom" xlink:href="http://grbio.org/institution/natural-history-museum-london" xlink:type="simple">NHMUK</named-content> 014045892; <named-content xmlns:xlink="http://www.w3.org/1999/xlink" content-type="dwc:institutional_code" xlink:title="The Natural History Museum, Department of Zoology, Cromwell Road, London SW7 5BD, United Kingdom" xlink:href="http://grbio.org/institution/natural-history-museum-london" xlink:type="simple">NHMUK</named-content>.</p></tp:treatment-sec><tp:treatment-sec sec-type="material" id="SECID0EELAE"><title>Other material.</title><p>Japan: [Fukuoka] • 3♂; Kitakyushu, Moji, Mt. Tonoue-yama (<named-content xmlns:xlink="http://www.w3.org/1999/xlink" content-type="dwc:verbatimCoordinates" xlink:type="simple"><named-content content-type="geo-json" specific-use="{&#34;type&#34;:&#34;Point&#34;,&#34;coordinates&#34;:[130.950667,33.900056]}" id="NCID0ENLAE" xlink:type="simple">33°54'00.2"N, 130°57'02.4"E</named-content></named-content>); 153 m; <abbrev xmlns:xlink="http://www.w3.org/1999/xlink" xlink:title="light trap" id="ABBRID0ESLAE" xlink:type="simple">LT</abbrev> (light trap); 22. VII. 2022; J.-H. Park leg. • 1♂ (Fig. <xref ref-type="fig" rid="F2">3a</xref>); same data; genitalia slide No. JP-025; DNA sample JHP-005; Museum ID <named-content xmlns:xlink="http://www.w3.org/1999/xlink" content-type="dwc:institutional_code" xlink:title="Entomological Laboratory, Kyushu University, Fukuoka, Japan" xlink:href="http://grbio.org/institution/kyushu-university" xlink:type="simple">ELKU</named-content>-I-L-000043 • 1♂; same data; genitalia slide No. JP-044 • 1♂; same data; genitalia slide No. JP-023 • 4♂1♀; same locality; <abbrev xmlns:xlink="http://www.w3.org/1999/xlink" xlink:title="light trap" id="ABBRID0E6LAE" xlink:type="simple">LT</abbrev>; 6. VIII. 2022; J.-H. Park leg. • 1♀ (Fig. <xref ref-type="fig" rid="F2">3b</xref>); same data; genitalia slide No. JP-051; DNA sample JHP-006; Museum ID <named-content xmlns:xlink="http://www.w3.org/1999/xlink" content-type="dwc:institutional_code" xlink:title="Entomological Laboratory, Kyushu University, Fukuoka, Japan" xlink:href="http://grbio.org/institution/kyushu-university" xlink:type="simple">ELKU</named-content>-I-L-000044 • 1♂; same data; Museum ID <named-content xmlns:xlink="http://www.w3.org/1999/xlink" content-type="dwc:institutional_code" xlink:title="Entomological Laboratory, Kyushu University, Fukuoka, Japan" xlink:href="http://grbio.org/institution/kyushu-university" xlink:type="simple">ELKU</named-content>-I-L-000042 • [Nagano] 5♂; Matsumoto, Arigase, Joyama Park (<named-content xmlns:xlink="http://www.w3.org/1999/xlink" content-type="dwc:verbatimCoordinates" xlink:type="simple"><named-content content-type="geo-json" specific-use="{&#34;type&#34;:&#34;Point&#34;,&#34;coordinates&#34;:[137.954222,33.245750]}" id="NCID0EUMAE" xlink:type="simple">33°14'44.7"N, 137°57'15.2"E</named-content></named-content>); <abbrev xmlns:xlink="http://www.w3.org/1999/xlink" xlink:title="light trap" id="ABBRID0EZMAE" xlink:type="simple">LT</abbrev>; 5. IX. 2022; J.-H. Park leg. • 1♂; same data; DNA sample JHP-009; Museum ID <named-content xmlns:xlink="http://www.w3.org/1999/xlink" content-type="dwc:institutional_code" xlink:title="Entomological Laboratory, Kyushu University, Fukuoka, Japan" xlink:href="http://grbio.org/institution/kyushu-university" xlink:type="simple">ELKU</named-content>-I-L-000045.</p><fig id="F2" position="float" orientation="portrait"><object-id xmlns:xlink="http://www.w3.org/1999/xlink" content-type="doi" xlink:type="simple">10.3897/zookeys.1217.122695.figures2-3</object-id><object-id xmlns:xlink="http://www.w3.org/1999/xlink" content-type="arpha" xlink:type="simple">4A1A52AA-BD0A-5119-986E-ED12E1E89603</object-id><label>Figures 2, 3.</label><caption><p><italic><tp:taxon-name><tp:taxon-name-part taxon-name-part-type="genus" reg="Dryadaula">Dryadaula</tp:taxon-name-part><tp:taxon-name-part taxon-name-part-type="species" reg="epischista">epischista</tp:taxon-name-part></tp:taxon-name></italic> (Meyrick, 1936), adults <bold>2a</bold> holotype, male <bold>2b</bold> labels of holotype <bold>3</bold> Fukuoka, Moji, J.-H. Park leg. <bold>3a</bold> male, Museum ID <named-content xmlns:xlink="http://www.w3.org/1999/xlink" content-type="dwc:institutional_code" xlink:title="Entomological Laboratory, Kyushu University, Fukuoka, Japan" xlink:href="http://grbio.org/institution/kyushu-university" xlink:type="simple">ELKU</named-content>-I-L-000043 <bold>3b</bold> female, <named-content xmlns:xlink="http://www.w3.org/1999/xlink" content-type="dwc:institutional_code" xlink:title="Entomological Laboratory, Kyushu University, Fukuoka, Japan" xlink:href="http://grbio.org/institution/kyushu-university" xlink:type="simple">ELKU</named-content>-I-L-000044. Scale bars: 3 mm.</p></caption><graphic xmlns:xlink="http://www.w3.org/1999/xlink" xlink:href="zookeys-1217-327_article-122695__-g002.jpg" position="float" orientation="portrait" xlink:type="simple" id="oo_1173090.jpg"><uri content-type="original_file" xlink:type="simple">https://binary.pensoft.net/fig/1173090</uri></graphic></fig></tp:treatment-sec><tp:treatment-sec sec-type="diagnosis" id="SECID0EOOAE"><title>Diagnosis.</title><p>This species has an orange ground color on the forewing with a brown and white pattern and can be easily distinguished from other congeners by these characteristics. For the differences between <italic><tp:taxon-name><tp:taxon-name-part taxon-name-part-type="genus" reg="Dryadaula">D.</tp:taxon-name-part><tp:taxon-name-part taxon-name-part-type="species" reg="orientalis">orientalis</tp:taxon-name-part></tp:taxon-name></italic> sp. nov., which has a very similar color and forewing pattern, see Diagnosis of the latter species.</p></tp:treatment-sec><tp:treatment-sec sec-type="redescription" id="SECID0E6OAE"><title>Redescription.</title><p><bold>Male</bold> (Figs <xref ref-type="fig" rid="F2">2a</xref>, <xref ref-type="fig" rid="F2">3a</xref>): Forewing length 2.9 mm in holotype, 2.7–3.0 mm (<italic>N</italic> = 18); antenna length 1.6–2.1 mm (<italic>N</italic> = 9). Head small. Vertex and frons covered with yellowish-orange hair. Labial palpus spatulate, covered with cream yellow bristles; a few dark brown bristles arising laterally along second palpomere; third palpomere spatulate. Antenna filiform; scape and pedicel simple short columnar, flagellum dorsally covered with yellow scales, outer surface of flagellomere striped with blackish-brown and yellow, from the center to the tip, the blackish-brown parts fuse together to form four strips. Prothorax, mesothorax, and tegula covered with yellow and light-brown scales. Forewing costal and posterior margin straight, and gently curved toward apex. Forewing ground color orange, with brown and white pattern. Costa brown with three white lines at 1/4, 1/2 and apical part; the white line located at 1/2 of the costa connects to the tornal margin but is interrupted at center. Dorsum brown. Tornal area outer margin with brown line. Cilia orange, white basally; brown at tornus. Hind wing narrow trapezoidal, grayish brown. Abdomen covered with dark brown scales.</p><p><bold><italic>Male genitalia.</italic></bold> (Figs <xref ref-type="fig" rid="F4">12</xref>, <xref ref-type="fig" rid="F6">18–29</xref>, <xref ref-type="fig" rid="F8">45–48</xref>) Asymmetrical (Fig. <xref ref-type="fig" rid="F4">12</xref>). Uncus elongated and weakly curved to tip, and weakly twisted at subapically. Tegumen twisted to the left and slightly wider in the center, fused with vinculum. Vinculum narrowly arched; saccus equipped with obtuse triangle lobe at middle (Figs <xref ref-type="fig" rid="F6">18</xref>, <xref ref-type="fig" rid="F6">19</xref>). Gnathos absent. Right and left valva clearly asymmetrical (Figs <xref ref-type="fig" rid="F6">20–23</xref>, <xref ref-type="fig" rid="F6">29</xref>). Right valva flat; basal half with broad triangular lobe; apical half densely covered with relatively long setae; basally with small setose rod-shaped projection (Figs <xref ref-type="fig" rid="F6">20</xref>, <xref ref-type="fig" rid="F6">21</xref>). Left valva thick, but slenderer than right valva, tip paddle-like shaped, with lobate process and three spines: spines at the base short; spines on the left side of the center twice as long as spines at the base; spines on the right side of the center about the same length as spines on the left side, but they curve ventrally in the middle, in some cases, a single spine protrudes from the curved part; lobate process near apical part bearing spinose setae on dorsal surface (Figs <xref ref-type="fig" rid="F6">22</xref>, <xref ref-type="fig" rid="F6">23</xref>, <xref ref-type="fig" rid="F6">29</xref>). Sternite VIII hollow and curved claw- shaped; apical spine long and slender; ventral margin with two projections: central projection protruding trapezoidal, basal projection slender, longer than central projection (Figs <xref ref-type="fig" rid="F6">24</xref>, <xref ref-type="fig" rid="F6">25</xref>). Juxta rounded triangle and connected to left valva and phallus (Figs <xref ref-type="fig" rid="F4">12</xref>, <xref ref-type="fig" rid="F6">26</xref>). Phallus asymmetrical elliptical with two thick and sharp spines apically; rounded projection attached to juxta; cornuti absent (Figs <xref ref-type="fig" rid="F6">27</xref>, <xref ref-type="fig" rid="F6">28</xref>). Intersegmental membrane between seventh and eight tergite with a pair of free sclerites laterally; right free sclerite broad U-shaped, sometimes wider (Figs <xref ref-type="fig" rid="F8">45</xref>, <xref ref-type="fig" rid="F8">46</xref>); left free sclerite V-shaped (Figs <xref ref-type="fig" rid="F8">47</xref>, <xref ref-type="fig" rid="F8">48</xref>).</p><p><bold>Female</bold> (Fig. <xref ref-type="fig" rid="F2">3b</xref>): Forewing length 2.8–3.2 mm (<italic>N</italic> = 3). Almost all same as male, but white spot of subapical part of costal margin narrowed and connected to white line of costal margin in female.</p><p><bold><italic>Female genitalia</italic>.</bold> (Fig. <xref ref-type="fig" rid="F5">16</xref>) Sternite VIII covered with bristles, strongly sclerotized, right side markedly swollen posterolateral; terminal swelling weakly sclerotized and does not reach the ventral edge; ostium bursae opening the posterior end of swelling. Right side of “seventh segment” with ball-shaped bulge. Right side of “sixth segment” with posteriorly protruded bulge. Median dent deeply concave between right side of sixth and seventh segments. Papillae analis slender and short, 1.1× length of the apophyses posterioris. Apophysis posterioris relatively short, half the length of the eighth abdominal segment. Ductus bursae and corpus bursae membranous. Ductus bursae thin tubular, 5× as long as apophysis posterioris. Corpus bursae elliptical, densely wrinkled throughout (Fig. <xref ref-type="fig" rid="F5">16a</xref>).</p></tp:treatment-sec><tp:treatment-sec sec-type="distribution" id="SECID0EPTAE"><title>Distribution.</title><p>Japan (Honshu, Kyushu), Korea.</p></tp:treatment-sec><tp:treatment-sec sec-type="biology" id="SECID0EUTAE"><title>Biology.</title><p>Unknown. Adults are observed from July to September.</p></tp:treatment-sec><tp:treatment-sec sec-type="DNA barcode" id="SECID0EZTAE"><title>DNA barcode.</title><p>Three DNA barcodes from two males and one female were generated and deposited in the International Nucleotide Sequence Database (INSD) and BOLD Systems (accession number/process ID): <ext-link xmlns:xlink="http://www.w3.org/1999/xlink" ext-link-type="gen" xlink:href="OR554990" xlink:type="simple">OR554990</ext-link>/<ext-link xmlns:xlink="http://www.w3.org/1999/xlink" xlink:href="http://www.boldsystems.org/index.php/Public_RecordView?processid=JHP001-23" ext-link-type="uri" xlink:type="simple">JHP001-23</ext-link>, <ext-link xmlns:xlink="http://www.w3.org/1999/xlink" ext-link-type="gen" xlink:href="OR554989" xlink:type="simple">OR554989</ext-link>/<ext-link xmlns:xlink="http://www.w3.org/1999/xlink" xlink:href="http://www.boldsystems.org/index.php/Public_RecordView?processid=JHP002-23" ext-link-type="uri" xlink:type="simple">JHP002-23</ext-link>, and <ext-link xmlns:xlink="http://www.w3.org/1999/xlink" ext-link-type="gen" xlink:href="OR554988" xlink:type="simple">OR554988</ext-link>/<ext-link xmlns:xlink="http://www.w3.org/1999/xlink" xlink:href="http://www.boldsystems.org/index.php/Public_RecordView?processid=JHP003-23" ext-link-type="uri" xlink:type="simple">JHP003-23</ext-link> (Table <xref ref-type="table" rid="T1">1</xref>).</p><table-wrap id="T1" position="float" orientation="portrait"><label>Table 1.</label><caption><p>Names and collection localities for taxa used in the phylogenetic analyses.</p></caption><table id="TID0EZDAG" rules="all"><tbody><tr><th rowspan="1" colspan="1">Species</th><th rowspan="1" colspan="1">Country</th><th rowspan="1" colspan="1">Site</th><th rowspan="1" colspan="1">Accession No. (sequence ID)</th><th rowspan="1" colspan="1">Sample ID</th></tr><tr><td rowspan="1" colspan="1">
                      <italic>
                        <tp:taxon-name><tp:taxon-name-part taxon-name-part-type="genus" reg="Dryadaula">Dryadaula</tp:taxon-name-part><tp:taxon-name-part taxon-name-part-type="species" reg="epischista">epischista</tp:taxon-name-part></tp:taxon-name>
                      </italic>
                    </td><td rowspan="1" colspan="1">Japan</td><td rowspan="1" colspan="1">Fukuoka, Moji</td><td rowspan="1" colspan="1" style="color: #396ba6">
                      <ext-link xmlns:xlink="http://www.w3.org/1999/xlink" ext-link-type="gen" xlink:href="OR554990" xlink:type="simple">OR554990</ext-link>
                    </td><td rowspan="1" colspan="1">JHP-005</td></tr><tr><td rowspan="1" colspan="1">
                      <italic>
                        <tp:taxon-name><tp:taxon-name-part taxon-name-part-type="genus" reg="Dryadaula">D.</tp:taxon-name-part><tp:taxon-name-part taxon-name-part-type="species" reg="epischista">epischista</tp:taxon-name-part></tp:taxon-name>
                      </italic>
                    </td><td rowspan="1" colspan="1">Japan</td><td rowspan="1" colspan="1">Nagano, Matsumoto</td><td rowspan="1" colspan="1" style="color: #396ba6">
                      <ext-link xmlns:xlink="http://www.w3.org/1999/xlink" ext-link-type="gen" xlink:href="OR554988" xlink:type="simple">OR554988</ext-link>
                    </td><td rowspan="1" colspan="1">JHP-009</td></tr><tr><td rowspan="1" colspan="1"><italic><tp:taxon-name><tp:taxon-name-part taxon-name-part-type="genus" reg="Dryadaula">D.</tp:taxon-name-part><tp:taxon-name-part taxon-name-part-type="species" reg="orientalis">orientalis</tp:taxon-name-part></tp:taxon-name></italic> sp. nov.</td><td rowspan="1" colspan="1">Japan</td><td rowspan="1" colspan="1">Tokyo, Itabashi</td><td rowspan="1" colspan="1" style="color: #396ba6">
                      <ext-link xmlns:xlink="http://www.w3.org/1999/xlink" ext-link-type="gen" xlink:href="OR554985" xlink:type="simple">OR554985</ext-link>
                    </td><td rowspan="1" colspan="1">JHP-012</td></tr><tr><td rowspan="1" colspan="1"><italic><tp:taxon-name><tp:taxon-name-part taxon-name-part-type="genus" reg="Dryadaula">D.</tp:taxon-name-part><tp:taxon-name-part taxon-name-part-type="species" reg="orientalis">orientalis</tp:taxon-name-part></tp:taxon-name></italic> sp. nov.</td><td rowspan="1" colspan="1">Japan</td><td rowspan="1" colspan="1">Tokyo, Fuchu</td><td rowspan="1" colspan="1" style="color: #396ba6">
                      <ext-link xmlns:xlink="http://www.w3.org/1999/xlink" ext-link-type="gen" xlink:href="OR554984" xlink:type="simple">OR554984</ext-link>
                    </td><td rowspan="1" colspan="1">JHP-013</td></tr><tr><td rowspan="1" colspan="1"><italic><tp:taxon-name><tp:taxon-name-part taxon-name-part-type="genus" reg="Dryadaula">D.</tp:taxon-name-part><tp:taxon-name-part taxon-name-part-type="species" reg="orientalis">orientalis</tp:taxon-name-part></tp:taxon-name></italic> sp. nov.</td><td rowspan="1" colspan="1">Japan</td><td rowspan="1" colspan="1">Tokyo, Hachioji</td><td rowspan="1" colspan="1" style="color: #396ba6">
                      <ext-link xmlns:xlink="http://www.w3.org/1999/xlink" ext-link-type="gen" xlink:href="OR554987" xlink:type="simple">OR554987</ext-link>
                    </td><td rowspan="1" colspan="1">JHP-010</td></tr><tr><td rowspan="1" colspan="1"><italic><tp:taxon-name><tp:taxon-name-part taxon-name-part-type="genus" reg="Dryadaula">D.</tp:taxon-name-part><tp:taxon-name-part taxon-name-part-type="species" reg="orientalis">orientalis</tp:taxon-name-part></tp:taxon-name></italic> sp. nov.</td><td rowspan="1" colspan="1">Japan</td><td rowspan="1" colspan="1">Shizuoka</td><td rowspan="1" colspan="1" style="color: #396ba6">
                      <ext-link xmlns:xlink="http://www.w3.org/1999/xlink" ext-link-type="gen" xlink:href="OR554983" xlink:type="simple">OR554983</ext-link>
                    </td><td rowspan="1" colspan="1">JHP-018</td></tr><tr><td rowspan="1" colspan="1"><italic><tp:taxon-name><tp:taxon-name-part taxon-name-part-type="genus" reg="Dryadaula">D.</tp:taxon-name-part><tp:taxon-name-part taxon-name-part-type="species" reg="orientalis">orientalis</tp:taxon-name-part></tp:taxon-name></italic> sp. nov.</td><td rowspan="1" colspan="1">Japan</td><td rowspan="1" colspan="1">Fukuoka, Hakata</td><td rowspan="1" colspan="1" style="color: #396ba6">
                      <ext-link xmlns:xlink="http://www.w3.org/1999/xlink" ext-link-type="gen" xlink:href="LC843442" xlink:type="simple">LC843442</ext-link>
                    </td><td rowspan="1" colspan="1">JHP-014</td></tr><tr><td rowspan="1" colspan="1"><italic><tp:taxon-name><tp:taxon-name-part taxon-name-part-type="genus" reg="Dryadaula">D.</tp:taxon-name-part><tp:taxon-name-part taxon-name-part-type="species" reg="orientalis">orientalis</tp:taxon-name-part></tp:taxon-name></italic> sp. nov.</td><td rowspan="1" colspan="1">Japan</td><td rowspan="1" colspan="1">Fukuoka, Nishi-ku</td><td rowspan="1" colspan="1" style="color: #396ba6">
                      <ext-link xmlns:xlink="http://www.w3.org/1999/xlink" ext-link-type="gen" xlink:href="LC843444" xlink:type="simple">LC843444</ext-link>
                    </td><td rowspan="1" colspan="1">SaY643</td></tr><tr><td rowspan="1" colspan="1"><italic><tp:taxon-name><tp:taxon-name-part taxon-name-part-type="genus" reg="Dryadaula">D.</tp:taxon-name-part><tp:taxon-name-part taxon-name-part-type="species" reg="orientalis">orientalis</tp:taxon-name-part></tp:taxon-name></italic> sp. nov.</td><td rowspan="1" colspan="1">Japan</td><td rowspan="1" colspan="1">Saga, Arita</td><td rowspan="1" colspan="1" style="color: #396ba6">
                      <ext-link xmlns:xlink="http://www.w3.org/1999/xlink" ext-link-type="gen" xlink:href="OR554982" xlink:type="simple">OR554982</ext-link>
                    </td><td rowspan="1" colspan="1">JHP-021</td></tr><tr><td rowspan="1" colspan="1"><italic><tp:taxon-name><tp:taxon-name-part taxon-name-part-type="genus" reg="Dryadaula">D.</tp:taxon-name-part><tp:taxon-name-part taxon-name-part-type="species" reg="orientalis">orientalis</tp:taxon-name-part></tp:taxon-name></italic> sp. nov.</td><td rowspan="1" colspan="1">Japan</td><td rowspan="1" colspan="1">Kumamoto, Matsubase</td><td rowspan="1" colspan="1" style="color: #396ba6">
                      <ext-link xmlns:xlink="http://www.w3.org/1999/xlink" ext-link-type="gen" xlink:href="LC843443" xlink:type="simple">LC843443</ext-link>
                    </td><td rowspan="1" colspan="1">JHP-019</td></tr><tr><td rowspan="1" colspan="1">
                      <italic>
                        <tp:taxon-name><tp:taxon-name-part taxon-name-part-type="genus" reg="Dryadaula">D.</tp:taxon-name-part><tp:taxon-name-part taxon-name-part-type="species" reg="heindeli">heindeli</tp:taxon-name-part></tp:taxon-name>
                      </italic>
                    </td><td rowspan="1" colspan="1">Germany</td><td rowspan="1" colspan="1">Bavaria</td><td rowspan="1" colspan="1" style="color: #396ba6">
                      <ext-link xmlns:xlink="http://www.w3.org/1999/xlink" ext-link-type="gen" xlink:href="KX045311" xlink:type="simple">KX045311</ext-link>
                    </td><td rowspan="1" colspan="1">BC ZSM Lep 53186</td></tr><tr><td rowspan="1" colspan="1">
                      <italic>
                        <tp:taxon-name><tp:taxon-name-part taxon-name-part-type="genus" reg="Dryadaula">D.</tp:taxon-name-part><tp:taxon-name-part taxon-name-part-type="species" reg="hirtiglobosa">hirtiglobosa</tp:taxon-name-part></tp:taxon-name>
                      </italic>
                    </td><td rowspan="1" colspan="1">China</td><td rowspan="1" colspan="1">Zhejiang</td><td rowspan="1" colspan="1" style="color: #396ba6">
                      <ext-link xmlns:xlink="http://www.w3.org/1999/xlink" ext-link-type="gen" xlink:href="MZ711362" xlink:type="simple">MZ711362</ext-link>
                    </td><td rowspan="1" colspan="1">DNAYLL18170</td></tr><tr><td rowspan="1" colspan="1">
                      <italic>
                        <tp:taxon-name><tp:taxon-name-part taxon-name-part-type="genus" reg="Dryadaula">D.</tp:taxon-name-part><tp:taxon-name-part taxon-name-part-type="species" reg="securiformis">securiformis</tp:taxon-name-part></tp:taxon-name>
                      </italic>
                    </td><td rowspan="1" colspan="1">China</td><td rowspan="1" colspan="1">Hainan</td><td rowspan="1" colspan="1" style="color: #396ba6">
                      <ext-link xmlns:xlink="http://www.w3.org/1999/xlink" ext-link-type="gen" xlink:href="MZ711363" xlink:type="simple">MZ711363</ext-link>
                    </td><td rowspan="1" colspan="1">DNAYLL18122</td></tr><tr><td rowspan="1" colspan="1">
                      <italic>
                        <tp:taxon-name><tp:taxon-name-part taxon-name-part-type="genus" reg="Dryadaula">D.</tp:taxon-name-part><tp:taxon-name-part taxon-name-part-type="species" reg="terpsichorella">terpsichorella</tp:taxon-name-part></tp:taxon-name>
                      </italic>
                    </td><td rowspan="1" colspan="1">United States</td><td rowspan="1" colspan="1">Florida</td><td rowspan="1" colspan="1" style="color: #396ba6">
                      <ext-link xmlns:xlink="http://www.w3.org/1999/xlink" ext-link-type="gen" xlink:href="HQ985496" xlink:type="simple">HQ985496</ext-link>
                    </td><td rowspan="1" colspan="1">BIOUG&lt;CAN&gt;: 10BBLEP -01124</td></tr><tr><td rowspan="1" colspan="1">
                      <italic>
                        <tp:taxon-name><tp:taxon-name-part taxon-name-part-type="genus" reg="Dryadaula">D.</tp:taxon-name-part><tp:taxon-name-part taxon-name-part-type="species" reg="visaliella">visaliella</tp:taxon-name-part></tp:taxon-name>
                      </italic>
                    </td><td rowspan="1" colspan="1">Canada</td><td rowspan="1" colspan="1">Ontario</td><td rowspan="1" colspan="1" style="color: #396ba6">
                      <ext-link xmlns:xlink="http://www.w3.org/1999/xlink" ext-link-type="gen" xlink:href="KM554050" xlink:type="simple">KM554050</ext-link>
                    </td><td rowspan="1" colspan="1">BIOUG03835-H04</td></tr><tr><td rowspan="1" colspan="1">
                      <italic>
                        <tp:taxon-name><tp:taxon-name-part taxon-name-part-type="genus" reg="Doleromorpha">Doleromorpha</tp:taxon-name-part><tp:taxon-name-part taxon-name-part-type="species" reg="porphyria">porphyria</tp:taxon-name-part></tp:taxon-name>
                      </italic>
                    </td><td rowspan="1" colspan="1">United States</td><td rowspan="1" colspan="1">Tennessee</td><td rowspan="1" colspan="1">(<ext-link xmlns:xlink="http://www.w3.org/1999/xlink" xlink:href="http://www.boldsystems.org/index.php/Public_RecordView?processid=LGSM599-04" ext-link-type="uri" xlink:type="simple">LGSM599-04</ext-link>)</td><td rowspan="1" colspan="1">DNA-ATBI-0599</td></tr><tr><td rowspan="1" colspan="1">
                      <italic>
                        <tp:taxon-name><tp:taxon-name-part taxon-name-part-type="genus" reg="Infurcitinea">Infurcitinea</tp:taxon-name-part><tp:taxon-name-part taxon-name-part-type="species" reg="captans">captans</tp:taxon-name-part></tp:taxon-name>
                      </italic>
                    </td><td rowspan="1" colspan="1">Austria</td><td rowspan="1" colspan="1">Tyrol</td><td rowspan="1" colspan="1">(<ext-link xmlns:xlink="http://www.w3.org/1999/xlink" xlink:href="http://www.boldsystems.org/index.php/Public_RecordView?processid=ABOLA311-14" ext-link-type="uri" xlink:type="simple">ABOLA311-14</ext-link>)</td><td rowspan="1" colspan="1">TLMF Lep 15333</td></tr></tbody></table></table-wrap><table-wrap id="T2" position="float" orientation="portrait"><label>Table 2.</label><caption><p>Genetic distances of the partial cytochrome <italic>c</italic> oxidase subunit I (<abbrev xmlns:xlink="http://www.w3.org/1999/xlink" xlink:title="mitochondrial cytochrome c oxidase subunit I" id="ABBRID0E1IAG" xlink:type="simple">COI</abbrev>) gene sequences of the two <italic><tp:taxon-name><tp:taxon-name-part taxon-name-part-type="genus" reg="Dryadaula">Dryadaula</tp:taxon-name-part></tp:taxon-name></italic> species. Genetic distances (%) were calculated with the p-distances model using MEGA 11.</p></caption><table id="TID0EGWAG" rules="all"><tbody><tr><th rowspan="1" colspan="1"/><th rowspan="1" colspan="1">1</th><th rowspan="1" colspan="1">2</th><th rowspan="1" colspan="1">3</th><th rowspan="1" colspan="1">4</th><th rowspan="1" colspan="1">5</th><th rowspan="1" colspan="1">6</th><th rowspan="1" colspan="1">7</th><th rowspan="1" colspan="1">8</th><th rowspan="1" colspan="1">9</th><th rowspan="1" colspan="1">10</th></tr><tr><td rowspan="1" colspan="1">1. <italic><tp:taxon-name><tp:taxon-name-part taxon-name-part-type="genus" reg="Dryadaula">Dryadaula</tp:taxon-name-part><tp:taxon-name-part taxon-name-part-type="species" reg="orientalis">orientalis</tp:taxon-name-part></tp:taxon-name></italic> sp. nov.</td><td rowspan="2" colspan="1"/><td rowspan="2" colspan="1"/><td rowspan="2" colspan="1"/><td rowspan="2" colspan="1"/><td rowspan="2" colspan="1"/><td rowspan="2" colspan="1"/><td rowspan="2" colspan="1"/><td rowspan="2" colspan="1"/><td rowspan="2" colspan="1"/><td rowspan="2" colspan="1"/></tr><tr><td rowspan="1" colspan="1">JHP-010/<ext-link xmlns:xlink="http://www.w3.org/1999/xlink" ext-link-type="gen" xlink:href="OR554987" xlink:type="simple">OR554987</ext-link>/Tokyo, Hachioji</td></tr><tr><td rowspan="1" colspan="1">2. <italic><tp:taxon-name><tp:taxon-name-part taxon-name-part-type="genus" reg="Dryadaula">Dryadaula</tp:taxon-name-part><tp:taxon-name-part taxon-name-part-type="species" reg="orientalis">orientalis</tp:taxon-name-part></tp:taxon-name></italic> sp. nov.</td><td rowspan="2" colspan="1">0.00</td><td rowspan="2" colspan="1"/><td rowspan="2" colspan="1"/><td rowspan="2" colspan="1"/><td rowspan="2" colspan="1"/><td rowspan="2" colspan="1"/><td rowspan="2" colspan="1"/><td rowspan="2" colspan="1"/><td rowspan="2" colspan="1"/><td rowspan="2" colspan="1"/></tr><tr><td rowspan="1" colspan="1">JHP-012/ <ext-link xmlns:xlink="http://www.w3.org/1999/xlink" ext-link-type="gen" xlink:href="OR554985" xlink:type="simple">OR554985</ext-link>/Tokyo, Itabashi</td></tr><tr><td rowspan="1" colspan="1">3. <italic><tp:taxon-name><tp:taxon-name-part taxon-name-part-type="genus" reg="Dryadaula">Dryadaula</tp:taxon-name-part><tp:taxon-name-part taxon-name-part-type="species" reg="orientalis">orientalis</tp:taxon-name-part></tp:taxon-name></italic> sp. nov.</td><td rowspan="2" colspan="1">0.00</td><td rowspan="2" colspan="1">0.00</td><td rowspan="2" colspan="1"/><td rowspan="2" colspan="1"/><td rowspan="2" colspan="1"/><td rowspan="2" colspan="1"/><td rowspan="2" colspan="1"/><td rowspan="2" colspan="1"/><td rowspan="2" colspan="1"/><td rowspan="2" colspan="1"/></tr><tr><td rowspan="1" colspan="1">JHP-013/<ext-link xmlns:xlink="http://www.w3.org/1999/xlink" ext-link-type="gen" xlink:href="OR554984" xlink:type="simple">OR554984</ext-link>/Tokyo, Fuchu</td></tr><tr><td rowspan="1" colspan="1">4. <italic><tp:taxon-name><tp:taxon-name-part taxon-name-part-type="genus" reg="Dryadaula">Dryadaula</tp:taxon-name-part><tp:taxon-name-part taxon-name-part-type="species" reg="orientalis">orientalis</tp:taxon-name-part></tp:taxon-name></italic> sp. nov.</td><td rowspan="2" colspan="1">0.00</td><td rowspan="2" colspan="1">0.00</td><td rowspan="2" colspan="1">0.00</td><td rowspan="2" colspan="1"/><td rowspan="2" colspan="1"/><td rowspan="2" colspan="1"/><td rowspan="2" colspan="1"/><td rowspan="2" colspan="1"/><td rowspan="2" colspan="1"/><td rowspan="2" colspan="1"/></tr><tr><td rowspan="1" colspan="1">JHP-014/<ext-link xmlns:xlink="http://www.w3.org/1999/xlink" ext-link-type="gen" xlink:href="LC843442" xlink:type="simple">LC843442</ext-link>/Fukuoka, Hakata</td></tr><tr><td rowspan="1" colspan="1">6. <italic><tp:taxon-name><tp:taxon-name-part taxon-name-part-type="genus" reg="Dryadaula">Dryadaula</tp:taxon-name-part><tp:taxon-name-part taxon-name-part-type="species" reg="orientalis">orientalis</tp:taxon-name-part></tp:taxon-name></italic> sp. nov.</td><td rowspan="2" colspan="1">0.00</td><td rowspan="2" colspan="1">0.00</td><td rowspan="2" colspan="1">0.00</td><td rowspan="2" colspan="1">0.00</td><td rowspan="2" colspan="1"/><td rowspan="2" colspan="1"/><td rowspan="2" colspan="1"/><td rowspan="2" colspan="1"/><td rowspan="2" colspan="1"/><td rowspan="2" colspan="1"/></tr><tr><td rowspan="1" colspan="1">SaY643/<ext-link xmlns:xlink="http://www.w3.org/1999/xlink" ext-link-type="gen" xlink:href="LC843444" xlink:type="simple">LC843444</ext-link>/Fukuoka, Nishi-ku</td></tr><tr><td rowspan="1" colspan="1">5. <italic><tp:taxon-name><tp:taxon-name-part taxon-name-part-type="genus" reg="Dryadaula">Dryadaula</tp:taxon-name-part><tp:taxon-name-part taxon-name-part-type="species" reg="orientalis">orientalis</tp:taxon-name-part></tp:taxon-name></italic> sp. nov.</td><td rowspan="2" colspan="1">0.00</td><td rowspan="2" colspan="1">0.00</td><td rowspan="2" colspan="1">0.00</td><td rowspan="2" colspan="1">0.00</td><td rowspan="2" colspan="1">0.00</td><td rowspan="2" colspan="1"/><td rowspan="2" colspan="1"/><td rowspan="2" colspan="1"/><td rowspan="2" colspan="1"/><td rowspan="2" colspan="1"/></tr><tr><td rowspan="1" colspan="1">JHP-021/<ext-link xmlns:xlink="http://www.w3.org/1999/xlink" ext-link-type="gen" xlink:href="OR554982" xlink:type="simple">OR554982</ext-link>/Saga</td></tr><tr><td rowspan="1" colspan="1">7. <italic><tp:taxon-name><tp:taxon-name-part taxon-name-part-type="genus" reg="Dryadaula">Dryadaula</tp:taxon-name-part><tp:taxon-name-part taxon-name-part-type="species" reg="orientalis">orientalis</tp:taxon-name-part></tp:taxon-name></italic> sp. nov.</td><td rowspan="2" colspan="1">0.15</td><td rowspan="2" colspan="1">0.15</td><td rowspan="2" colspan="1">0.15</td><td rowspan="2" colspan="1">0.15</td><td rowspan="2" colspan="1">0.15</td><td rowspan="2" colspan="1">0.15</td><td rowspan="2" colspan="1"/><td rowspan="2" colspan="1"/><td rowspan="2" colspan="1"/><td rowspan="2" colspan="1"/></tr><tr><td rowspan="1" colspan="1">JHP-018/<ext-link xmlns:xlink="http://www.w3.org/1999/xlink" ext-link-type="gen" xlink:href="OR554983" xlink:type="simple">OR554983</ext-link>/Shizuoka</td></tr><tr><td rowspan="1" colspan="1">8. <italic><tp:taxon-name><tp:taxon-name-part taxon-name-part-type="genus" reg="Dryadaula">Dryadaula</tp:taxon-name-part><tp:taxon-name-part taxon-name-part-type="species" reg="orientalis">orientalis</tp:taxon-name-part></tp:taxon-name></italic> sp. nov.</td><td rowspan="2" colspan="1">0.15</td><td rowspan="2" colspan="1">0.15</td><td rowspan="2" colspan="1">0.15</td><td rowspan="2" colspan="1">0.15</td><td rowspan="2" colspan="1">0.15</td><td rowspan="2" colspan="1">0.15</td><td rowspan="2" colspan="1">0.30</td><td rowspan="2" colspan="1"/><td rowspan="2" colspan="1"/><td rowspan="2" colspan="1"/></tr><tr><td rowspan="1" colspan="1">JHP-019/<ext-link xmlns:xlink="http://www.w3.org/1999/xlink" ext-link-type="gen" xlink:href="LC843443" xlink:type="simple">LC843443</ext-link>/Kumamoto</td></tr><tr><td rowspan="1" colspan="1">9. <italic><tp:taxon-name><tp:taxon-name-part taxon-name-part-type="genus" reg="Dryadaula">Dryadaula</tp:taxon-name-part><tp:taxon-name-part taxon-name-part-type="species" reg="epischista">epischista</tp:taxon-name-part></tp:taxon-name></italic></td><td rowspan="2" colspan="1">1.82</td><td rowspan="2" colspan="1">1.82</td><td rowspan="2" colspan="1">1.82</td><td rowspan="2" colspan="1">1.82</td><td rowspan="2" colspan="1">1.82</td><td rowspan="2" colspan="1">1.83</td><td rowspan="2" colspan="1">1.67</td><td rowspan="2" colspan="1">1.67</td><td rowspan="2" colspan="1"/><td rowspan="2" colspan="1"/></tr><tr><td rowspan="1" colspan="1">JHP-005/<ext-link xmlns:xlink="http://www.w3.org/1999/xlink" ext-link-type="gen" xlink:href="OR554990" xlink:type="simple">OR554990</ext-link>/Fukuoka, Moji</td></tr><tr><td rowspan="1" colspan="1">10. <italic><tp:taxon-name><tp:taxon-name-part taxon-name-part-type="genus" reg="Dryadaula">Dryadaula</tp:taxon-name-part><tp:taxon-name-part taxon-name-part-type="species" reg="epischista">epischista</tp:taxon-name-part></tp:taxon-name></italic></td><td rowspan="2" colspan="1">1.67</td><td rowspan="2" colspan="1">1.67</td><td rowspan="2" colspan="1">1.67</td><td rowspan="2" colspan="1">1.67</td><td rowspan="2" colspan="1">1.67</td><td rowspan="2" colspan="1">1.68</td><td rowspan="2" colspan="1">1.52</td><td rowspan="2" colspan="1">1.52</td><td rowspan="2" colspan="1">0.15</td><td rowspan="2" colspan="1"/></tr><tr><td rowspan="1" colspan="1">JHP-009/<ext-link xmlns:xlink="http://www.w3.org/1999/xlink" ext-link-type="gen" xlink:href="OR554988" xlink:type="simple">OR554988</ext-link>/Nagano</td></tr></tbody></table></table-wrap></tp:treatment-sec><tp:treatment-sec sec-type="remarks" id="SECID0EZ2AG"><title>Remarks.</title><p>Moriuti figured the “female” adult as the second specimen of this species; this specimen lacks the abdomen and the hindwings (<xref ref-type="bibr" rid="B12">Robinson 1988</xref>: 71). The specimen is not currently in <named-content xmlns:xlink="http://www.w3.org/1999/xlink" content-type="dwc:institutional_code" xlink:title="Environmental Entomology and Zoology, Osaka Metropolitan University" xlink:href="http://grbio.org/institution/osaka-prefecture-university" xlink:type="simple">OMU</named-content> collection, missing.</p><p>The morphology of this species differs from that of the Hong Kong specimen identified as <italic><tp:taxon-name><tp:taxon-name-part taxon-name-part-type="genus" reg="Dryadaula">D.</tp:taxon-name-part><tp:taxon-name-part taxon-name-part-type="species" reg="epischista">epischista</tp:taxon-name-part></tp:taxon-name></italic> by <xref ref-type="bibr" rid="B12">Robinson (1988)</xref> in the following characteristics: the left valva has three spines; the phallus has two apical spines; sternite VIII has longer elongated projections; and the basal half of the right valva is broadly triangular. However, we observed that <italic><tp:taxon-name><tp:taxon-name-part taxon-name-part-type="genus" reg="Dryadaula">D.</tp:taxon-name-part><tp:taxon-name-part taxon-name-part-type="species" reg="koreana">koreana</tp:taxon-name-part></tp:taxon-name></italic> Roh &amp; Byun, 2020 was identical to <italic><tp:taxon-name><tp:taxon-name-part taxon-name-part-type="genus" reg="Dryadaula">D.</tp:taxon-name-part><tp:taxon-name-part taxon-name-part-type="species" reg="epischista">epischista</tp:taxon-name-part></tp:taxon-name></italic> based on its appearance and male genitalia. Therefore, here we synonymize <italic><tp:taxon-name><tp:taxon-name-part taxon-name-part-type="genus" reg="Dryadaula">D.</tp:taxon-name-part><tp:taxon-name-part taxon-name-part-type="species" reg="koreana">koreana</tp:taxon-name-part></tp:taxon-name></italic> with <italic><tp:taxon-name><tp:taxon-name-part taxon-name-part-type="genus" reg="Dryadaula">D.</tp:taxon-name-part><tp:taxon-name-part taxon-name-part-type="species" reg="epischista">epischista</tp:taxon-name-part></tp:taxon-name></italic>. We observed some variation in the apical spines protruding midway on the left valva occur in a few individuals within the same location.</p></tp:treatment-sec><tp:treatment-sec><!--Section generated to contain objects referenced in tp:taxon-treatment.--><fig id="F4" position="float" orientation="portrait"><object-id xmlns:xlink="http://www.w3.org/1999/xlink" content-type="doi" xlink:type="simple">10.3897/zookeys.1217.122695.figures12-15</object-id><object-id xmlns:xlink="http://www.w3.org/1999/xlink" content-type="arpha" xlink:type="simple">99F8199D-C3EA-5775-B7BB-EC9061AF558A</object-id><label>Figures 12–15.</label><caption><p>Overview of male genitalia <bold>12</bold><italic><tp:taxon-name><tp:taxon-name-part taxon-name-part-type="genus" reg="Dryadaula">Dryadaula</tp:taxon-name-part><tp:taxon-name-part taxon-name-part-type="species" reg="epischista">epischista</tp:taxon-name-part></tp:taxon-name></italic> (Meyrick, 1936), Fukuoka, Moji, J.-H. Park leg., genitalia slide No. JP-044; SVIII = sternite VIII; U = uncus; PH = phallus; JX = juxta; LV = left valva; RV = right valva <bold>13–15</bold><italic><tp:taxon-name><tp:taxon-name-part taxon-name-part-type="genus" reg="Dryadaula">Dryadaula</tp:taxon-name-part><tp:taxon-name-part taxon-name-part-type="species" reg="orientalis">orientalis</tp:taxon-name-part></tp:taxon-name></italic> sp. nov. <bold>13</bold> holotype, Tokyo, Itabashi, J.-H. Park leg., genitalia slide No. JP-028 <bold>13a</bold> right free sclerite <bold>14</bold> paratype, Tokyo, Koganei, J.-H. Park leg., JP-024 <bold>14a</bold> right free sclerite <bold>15</bold> paratype, Fukuoka, Hakata, J.-H. Park leg., JP-030. Scale bars: 0.3 mm.</p></caption><graphic xmlns:xlink="http://www.w3.org/1999/xlink" xlink:href="zookeys-1217-327_article-122695__-g004.jpg" position="float" orientation="portrait" xlink:type="simple" id="oo_1173092.jpg"><uri content-type="original_file" xlink:type="simple">https://binary.pensoft.net/fig/1173092</uri></graphic></fig><fig id="F5" position="float" orientation="portrait"><object-id xmlns:xlink="http://www.w3.org/1999/xlink" content-type="doi" xlink:type="simple">10.3897/zookeys.1217.122695.figures16-17</object-id><object-id xmlns:xlink="http://www.w3.org/1999/xlink" content-type="arpha" xlink:type="simple">9D129914-2EB8-57D7-B179-D4080CA876DB</object-id><label>Figures 16, 17.</label><caption><p>Overview of female genitalia, ventral view <bold>16</bold><italic><tp:taxon-name><tp:taxon-name-part taxon-name-part-type="genus" reg="Dryadaula">Dryadaula</tp:taxon-name-part><tp:taxon-name-part taxon-name-part-type="species" reg="epischista">epischista</tp:taxon-name-part></tp:taxon-name></italic> (Meyrick, 1936), Fukuoka, Moji, J.-H. Park leg., genitalia slide No. JP-051 <bold>16a</bold> corpus bursae <bold>17</bold><italic><tp:taxon-name><tp:taxon-name-part taxon-name-part-type="genus" reg="Dryadaula">Dryadaula</tp:taxon-name-part><tp:taxon-name-part taxon-name-part-type="species" reg="orientalis">orientalis</tp:taxon-name-part></tp:taxon-name></italic> sp. nov., paratype, Tokyo, Hachioji, T. Hirowatari &amp; J.-H. Park leg., JP-050 <bold>17a</bold> corpus bursae. Scale bars: 0.3 mm.</p></caption><graphic xmlns:xlink="http://www.w3.org/1999/xlink" xlink:href="zookeys-1217-327_article-122695__-g005.jpg" position="float" orientation="portrait" xlink:type="simple" id="oo_1173093.jpg"><uri content-type="original_file" xlink:type="simple">https://binary.pensoft.net/fig/1173093</uri></graphic></fig><fig id="F6" position="float" orientation="portrait"><object-id xmlns:xlink="http://www.w3.org/1999/xlink" content-type="doi" xlink:type="simple">10.3897/zookeys.1217.122695.figures18-29</object-id><object-id xmlns:xlink="http://www.w3.org/1999/xlink" content-type="arpha" xlink:type="simple">CF7AD28E-AE52-56FA-9113-3E4DF8FF7F53</object-id><label>Figures 18–29.</label><caption><p>Details of the male genitalia of <italic><tp:taxon-name><tp:taxon-name-part taxon-name-part-type="genus" reg="Dryadaula">Dryadaula</tp:taxon-name-part><tp:taxon-name-part taxon-name-part-type="species" reg="epischista">epischista</tp:taxon-name-part></tp:taxon-name></italic> (Meyrick, 1936) <bold>18</bold>–<bold>28</bold> Fukuoka, Moji, J.-H. Park leg., genitalia slide No. JP-023 <bold>18, 19</bold> uncus, tegmen, vinculum <bold>18</bold> dorsal view <bold>19</bold> lateral view <bold>20, 21</bold> right valva <bold>20</bold> internal view <bold>21</bold> lateral view <bold>22, 23</bold> left valva <bold>22</bold> lateral view <bold>23</bold> dorsal view <bold>24, 25</bold> VIII sternites <bold>24</bold> lateral view <bold>25</bold> dorsal view <bold>26</bold> juxtae, dorsal view <bold>27, 28</bold> phallus <bold>27</bold> dorsal view <bold>28</bold> lateral view <bold>29</bold> left valva lateral view, Nagano, Matsumoto, J.-H. Park leg., Museum ID <named-content xmlns:xlink="http://www.w3.org/1999/xlink" content-type="dwc:institutional_code" xlink:title="Entomological Laboratory, Kyushu University, Fukuoka, Japan" xlink:href="http://grbio.org/institution/kyushu-university" xlink:type="simple">ELKU</named-content>-I-L-000131. Scale bars: 0.3 mm (<bold>18–25, 27–29</bold>); 0.1 mm (<bold>26</bold>).</p></caption><graphic xmlns:xlink="http://www.w3.org/1999/xlink" xlink:href="zookeys-1217-327_article-122695__-g006.jpg" position="float" orientation="portrait" xlink:type="simple" id="oo_1173094.jpg"><uri content-type="original_file" xlink:type="simple">https://binary.pensoft.net/fig/1173094</uri></graphic></fig><fig id="F8" position="float" orientation="portrait"><object-id xmlns:xlink="http://www.w3.org/1999/xlink" content-type="doi" xlink:type="simple">10.3897/zookeys.1217.122695.figures45-50</object-id><object-id xmlns:xlink="http://www.w3.org/1999/xlink" content-type="arpha" xlink:type="simple">6061F24A-81B0-50BF-8062-238680D37D9D</object-id><label>Figures 45–50.</label><caption><p>Free sclerites <bold>45–48</bold><italic><tp:taxon-name><tp:taxon-name-part taxon-name-part-type="genus" reg="Dryadaula">D.</tp:taxon-name-part><tp:taxon-name-part taxon-name-part-type="species" reg="epischista">epischista</tp:taxon-name-part></tp:taxon-name></italic> (Meyrick, 1936) <bold>45, 47</bold> Fukuoka, Moji, J.-H. Park leg., genitalia slide No. JP-025 <bold>45</bold> right free sclerite <bold>47</bold> left free sclerite <bold>46, 48</bold> Nagano, Matsumoto, J.-H. Park leg., Museum ID <named-content xmlns:xlink="http://www.w3.org/1999/xlink" content-type="dwc:institutional_code" xlink:title="Entomological Laboratory, Kyushu University, Fukuoka, Japan" xlink:href="http://grbio.org/institution/kyushu-university" xlink:type="simple">ELKU</named-content>-I-L-000045 <bold>46</bold> right free sclerite <bold>48</bold> left free sclerite <bold>49, 50</bold><italic><tp:taxon-name><tp:taxon-name-part taxon-name-part-type="genus" reg="Dryadaula">D.</tp:taxon-name-part><tp:taxon-name-part taxon-name-part-type="species" reg="orientalis">orientalis</tp:taxon-name-part></tp:taxon-name></italic> sp. nov. <bold>49</bold> right free sclerite, Fukuoka, Nishi-ku, Ent. Lab. Kyushu Univ. leg., JP-042 <bold>50</bold> left free sclerite, Tokyo, Hachioji, T. Hirowatari &amp; J.-H. Park leg., <named-content xmlns:xlink="http://www.w3.org/1999/xlink" content-type="dwc:institutional_code" xlink:title="Entomological Laboratory, Kyushu University, Fukuoka, Japan" xlink:href="http://grbio.org/institution/kyushu-university" xlink:type="simple">ELKU</named-content>-I-L-000046 Scale bars: 0.05 mm.</p></caption><graphic xmlns:xlink="http://www.w3.org/1999/xlink" xlink:href="zookeys-1217-327_article-122695__-g008.jpg" position="float" orientation="portrait" xlink:type="simple" id="oo_1173096.jpg"><uri content-type="original_file" xlink:type="simple">https://binary.pensoft.net/fig/1173096</uri></graphic></fig></tp:treatment-sec><ref-list><ref id="B9"><mixed-citation xmlns:xlink="http://www.w3.org/1999/xlink" xlink:type="simple"><person-group><name name-style="western"><surname>Moriuti</surname><given-names>S</given-names></name></person-group> (<year>1982</year>) <article-title><tp:taxon-name><tp:taxon-name-part taxon-name-part-type="family">Tineidae</tp:taxon-name-part></tp:taxon-name>.</article-title> In: <person-group><name name-style="western"><surname>Inoue</surname><given-names>H</given-names></name><name name-style="western"><surname>Sugi</surname><given-names>S</given-names></name><name name-style="western"><surname>Kuroko</surname><given-names>H</given-names></name><name name-style="western"><surname>Moriuti</surname><given-names>S</given-names></name><name name-style="western"><surname>Kawabe</surname><given-names>A</given-names></name><name name-style="western"><surname>Owada</surname><given-names>M</given-names></name></person-group> (<role>Eds</role>) <issue-title>Moths of Japan.</issue-title><source>Kodansha, Tokyo</source>, <fpage>162</fpage>–<lpage>171</lpage>. [in Japanese]</mixed-citation></ref><ref id="B12"><mixed-citation xmlns:xlink="http://www.w3.org/1999/xlink" xlink:type="simple"><person-group><name name-style="western"><surname>Robinson</surname><given-names>GS</given-names></name></person-group> (<year>1988</year>) <article-title>The systematic position of <italic><tp:taxon-name><tp:taxon-name-part taxon-name-part-type="genus">Thermocrates</tp:taxon-name-part><tp:taxon-name-part taxon-name-part-type="species">epischista</tp:taxon-name-part></tp:taxon-name></italic> Meyrick (<tp:taxon-name><tp:taxon-name-part taxon-name-part-type="order">Lepidoptera</tp:taxon-name-part></tp:taxon-name>: <tp:taxon-name><tp:taxon-name-part taxon-name-part-type="family">Tineidae</tp:taxon-name-part></tp:taxon-name>) and the biology of the <tp:taxon-name><tp:taxon-name-part taxon-name-part-type="subfamily">Dryadaulinae</tp:taxon-name-part></tp:taxon-name>.</article-title><source>Nota Lepidopterologica</source><volume>11</volume>(<issue>1</issue>): <fpage>70</fpage>–<lpage>79</lpage>. <ext-link xlink:href="http://biostor.org/reference/116935" ext-link-type="uri" xlink:type="simple">http://biostor.org/reference/116935</ext-link></mixed-citation></ref><ref id="B8"><mixed-citation xmlns:xlink="http://www.w3.org/1999/xlink" xlink:type="simple"><person-group><name name-style="western"><surname>Meyrick</surname><given-names>E</given-names></name></person-group> (<year>1936</year>) Exotic Microlepidoptera 4: 621. <ext-link xlink:href="https://www.biodiversitylibrary.org/item/286856#page/627/mode/1up" ext-link-type="uri" xlink:type="simple">https://www.biodiversitylibrary.org/item/286856#page/627/mode/1up</ext-link></mixed-citation></ref><ref id="B14"><mixed-citation xmlns:xlink="http://www.w3.org/1999/xlink" xlink:type="simple"><person-group><name name-style="western"><surname>Roh</surname><given-names>SJ</given-names></name><name name-style="western"><surname>Shin</surname><given-names>YM</given-names></name><name name-style="western"><surname>Lee</surname><given-names>DJ</given-names></name><name name-style="western"><surname>Byun</surname><given-names>BK</given-names></name></person-group> (<year>2020</year>) <article-title>The first record of <tp:taxon-name><tp:taxon-name-part taxon-name-part-type="family">Dryadaulidae</tp:taxon-name-part></tp:taxon-name> (<tp:taxon-name><tp:taxon-name-part taxon-name-part-type="order">Lepidoptera</tp:taxon-name-part></tp:taxon-name>, <tp:taxon-name><tp:taxon-name-part taxon-name-part-type="superfamily">Tineoidea</tp:taxon-name-part></tp:taxon-name>) from Korea with the description of a new species, <italic><tp:taxon-name><tp:taxon-name-part taxon-name-part-type="genus">Dryadaula</tp:taxon-name-part><tp:taxon-name-part taxon-name-part-type="species">koreana</tp:taxon-name-part></tp:taxon-name></italic> sp. nov.</article-title><source>Nota Lepidopterologica</source><volume>43</volume>: <fpage>221</fpage>–<lpage>22</lpage>. <ext-link xlink:href="10.3897/nl.43.51564" ext-link-type="doi" xlink:type="simple">https://doi.org/10.3897/nl.43.51564</ext-link></mixed-citation></ref></ref-list></tp:taxon-treatment>
