# Supplementary material for: ﻿A new species of the genus Dryadaula Meyrick (Lepidoptera, Dryadaulidae) from Japan, with a redescription of D.epischista (Meyrick, 1936)
Source: Zookeys. 2024 Nov 12;1217:327–42. doi: 10.3897/zookeys.1217.122695 (PMC11576834; doi:10.3897/zookeys.1217.122695)
Supplement: XML Treatment for Dryadaula orientalis [file zookeys.1217.122695-treatment2.xml]

<!DOCTYPE tp:taxon-treatment
  PUBLIC "-//TaxonX//DTD Taxonomic Treatment Publishing DTD v0 20100105//EN" "tax-treatment-NSO.dtd">
<tp:taxon-treatment xmlns:tp="http://www.plazi.org/taxpub"><tp:treatment-meta><kwd-group><label>Taxon classification</label><kwd>
                <named-content content-type="kingdom">Animalia</named-content>
              </kwd><kwd>
                <named-content content-type="order">Lepidoptera</named-content>
              </kwd><kwd>
                <named-content content-type="family">Dryadaulidae</named-content>
              </kwd></kwd-group><mixed-citation publication-type="journal"><person-group><name><surname>Park</surname><given-names>Jinhyeong</given-names></name><name><surname>Yagi</surname><given-names>Sadahisa</given-names></name><name><surname>Kobayashi</surname><given-names>Shigeki</given-names></name><name><surname>Hirowatari</surname><given-names>Toshiya</given-names></name></person-group><article-title>﻿A new species of the genus <italic><tp:taxon-name><tp:taxon-name-part taxon-name-part-type="genus" reg="Dryadaula">Dryadaula</tp:taxon-name-part></tp:taxon-name></italic> Meyrick (<tp:taxon-name><tp:taxon-name-part taxon-name-part-type="order">Lepidoptera</tp:taxon-name-part></tp:taxon-name>, <tp:taxon-name><tp:taxon-name-part taxon-name-part-type="family">Dryadaulidae</tp:taxon-name-part></tp:taxon-name>) from Japan, with a redescription of <italic><tp:taxon-name><tp:taxon-name-part taxon-name-part-type="genus" reg="Dryadaula">D.</tp:taxon-name-part><tp:taxon-name-part taxon-name-part-type="species" reg="epischista">epischista</tp:taxon-name-part></tp:taxon-name></italic> (Meyrick, 1936)</article-title><source>Zookeys</source><day>12</day><month>11</month><year>2024</year><volume>1217</volume><fpage>327</fpage><lpage>342</lpage><pub-id pub-id-type="doi">10.3897/zookeys.1217.122695</pub-id></mixed-citation></tp:treatment-meta><tp:nomenclature><label>﻿</label><tp:taxon-name>
              <object-id xmlns:xlink="http://www.w3.org/1999/xlink" content-type="arpha" xlink:type="simple">89115F0D-1DE4-59E3-81E5-E33F45F818E9</object-id>
              <tp:taxon-name-part taxon-name-part-type="genus" reg="Dryadaula">Dryadaula</tp:taxon-name-part>
              <tp:taxon-name-part taxon-name-part-type="species" reg="orientalis">orientalis</tp:taxon-name-part>
              <object-id xmlns:xlink="http://www.w3.org/1999/xlink" content-type="zoobank" xlink:type="simple">https://zoobank.org/18075FB2-38B0-41A3-8DC0-7A7CA03F50B0</object-id>
            </tp:taxon-name><tp:taxon-authority>Park &amp; Yagi</tp:taxon-authority><tp:taxon-status xmlns:xlink="http://www.w3.org/1999/xlink" xlink:type="simple">sp. nov.</tp:taxon-status><xref ref-type="fig" rid="F3">Figs 4–11</xref><xref ref-type="fig" rid="F4">, 13–15</xref><xref ref-type="fig" rid="F5">, 17</xref><xref ref-type="fig" rid="F7">, 30–44</xref><xref ref-type="fig" rid="F8">, 49</xref><xref ref-type="fig" rid="F8">, 50</xref><tp:nomenclature-citation-list><tp:nomenclature-citation><tp:taxon-name>
                  <tp:taxon-name-part taxon-name-part-type="genus" reg="Dryadaula">Dryadaula</tp:taxon-name-part>
                  <tp:taxon-name-part taxon-name-part-type="species" reg="epischista">epischista</tp:taxon-name-part>
                </tp:taxon-name><comment>: <xref ref-type="bibr" rid="B15">Sakai 2013</xref>: 129, fig. 3-12-13 (nec <xref ref-type="bibr" rid="B8">Meyrick 1936</xref>) [examined]; <xref ref-type="bibr" rid="B5">Jinbo et al. 2014</xref>: fig. 8 (nec <xref ref-type="bibr" rid="B8">Meyrick 1936</xref>).</comment></tp:nomenclature-citation></tp:nomenclature-citation-list></tp:nomenclature><tp:treatment-sec sec-type="type material" id="SECID0EFBBG"><title>Type material.</title><p><bold><italic>Holotype</italic></bold>: Japan: • 1♂ (Fig. <xref ref-type="fig" rid="F3">4</xref>); Tokyo, Itabashi, Akatsuka Park (<named-content xmlns:xlink="http://www.w3.org/1999/xlink" content-type="dwc:verbatimCoordinates" xlink:type="simple"><named-content content-type="geo-json" specific-use="{&#34;type&#34;:&#34;Point&#34;,&#34;coordinates&#34;:[139.643306,35.784833]}" id="NCID0EXBBG" xlink:type="simple">35°47'05.4"N, 139°38'35.9"E</named-content></named-content>); 26–27. VIII. 2022; J.-H. Park leg.; genitalia slide No. JP-028; DNA sample JHP-012; Museum ID <named-content xmlns:xlink="http://www.w3.org/1999/xlink" content-type="dwc:institutional_code" xlink:title="Entomological Laboratory, Kyushu University, Fukuoka, Japan" xlink:href="http://grbio.org/institution/kyushu-university" xlink:type="simple">ELKU</named-content>-I-L-000048; deposited in <named-content xmlns:xlink="http://www.w3.org/1999/xlink" content-type="dwc:institutional_code" xlink:title="Entomological Laboratory, Kyushu University, Fukuoka, Japan" xlink:href="http://grbio.org/institution/kyushu-university" xlink:type="simple">ELKU</named-content>. Materials were preserved in <named-content xmlns:xlink="http://www.w3.org/1999/xlink" content-type="dwc:institutional_code" xlink:title="Entomological Laboratory, Kyushu University, Fukuoka, Japan" xlink:href="http://grbio.org/institution/kyushu-university" xlink:type="simple">ELKU</named-content> and <named-content xmlns:xlink="http://www.w3.org/1999/xlink" content-type="dwc:institutional_code" xlink:title="Environmental Entomology and Zoology, Osaka Metropolitan University" xlink:href="http://grbio.org/institution/osaka-prefecture-university" xlink:type="simple">OMU</named-content>. <bold><italic>Paratypes</italic></bold>: Japan: [Tokyo] • 1♂ (Fig. <xref ref-type="fig" rid="F3">5</xref>); Tokyo, Fuchu, Sengenyama Park (<named-content xmlns:xlink="http://www.w3.org/1999/xlink" content-type="dwc:verbatimCoordinates" xlink:type="simple"><named-content content-type="geo-json" specific-use="{&#34;type&#34;:&#34;Point&#34;,&#34;coordinates&#34;:[139.500417,35.680083]}" id="NCID0E1CBG" xlink:type="simple">35°40'48.3"N, 139°30'01.5"E</named-content></named-content>), 28. VIII. 2022; J.-H. Park leg.; genitalia slide No. JP-024; DNA sample JHP-013; Museum ID <named-content xmlns:xlink="http://www.w3.org/1999/xlink" content-type="dwc:institutional_code" xlink:title="Entomological Laboratory, Kyushu University, Fukuoka, Japan" xlink:href="http://grbio.org/institution/kyushu-university" xlink:type="simple">ELKU</named-content>-I-L-000049 • 1♂1♀; Tokyo, Hachioji, Hatsuzawa, Mt. Hatsuzawa-yama; 1–2. X. 2022; J.-H. Park &amp; T. Hirowatari leg.; (<named-content xmlns:xlink="http://www.w3.org/1999/xlink" content-type="dwc:institutional_code" xlink:title="Entomological Laboratory, Kyushu University, Fukuoka, Japan" xlink:href="http://grbio.org/institution/kyushu-university" xlink:type="simple">ELKU</named-content>) • 1♀ (Fig. <xref ref-type="fig" rid="F3">9</xref>); same data; Museum ID <named-content xmlns:xlink="http://www.w3.org/1999/xlink" content-type="dwc:institutional_code" xlink:title="Entomological Laboratory, Kyushu University, Fukuoka, Japan" xlink:href="http://grbio.org/institution/kyushu-university" xlink:type="simple">ELKU</named-content>-I-L-000041 • 1♂; same data; genitalia slide No. JP-047; DNA sample JHP-037; Museum ID <named-content xmlns:xlink="http://www.w3.org/1999/xlink" content-type="dwc:institutional_code" xlink:title="Entomological Laboratory, Kyushu University, Fukuoka, Japan" xlink:href="http://grbio.org/institution/kyushu-university" xlink:type="simple">ELKU</named-content>-I-L-000052 • 1♀; same data; genitalia slide No. JP-039; DNA sample JHP-011; Museum ID <named-content xmlns:xlink="http://www.w3.org/1999/xlink" content-type="dwc:institutional_code" xlink:title="Entomological Laboratory, Kyushu University, Fukuoka, Japan" xlink:href="http://grbio.org/institution/kyushu-university" xlink:type="simple">ELKU</named-content>-I-L-000047 • 1♂(Fig. <xref ref-type="fig" rid="F3">6</xref>); same data; DNA sample JHP-010; Museum ID <named-content xmlns:xlink="http://www.w3.org/1999/xlink" content-type="dwc:institutional_code" xlink:title="Entomological Laboratory, Kyushu University, Fukuoka, Japan" xlink:href="http://grbio.org/institution/kyushu-university" xlink:type="simple">ELKU</named-content>-I-L-000046 • [Shizuoka] 1♂; Shizuoka, Kamo, Shimoda, Toji; 10. IX. 2022; <abbrev xmlns:xlink="http://www.w3.org/1999/xlink" xlink:title="light trap" id="ABBRID0EFEBG" xlink:type="simple">LT</abbrev>; S. Yagi leg.; genitalia slide No. JP-035; DNA sample JHP-018; Museum ID <named-content xmlns:xlink="http://www.w3.org/1999/xlink" content-type="dwc:institutional_code" xlink:title="Entomological Laboratory, Kyushu University, Fukuoka, Japan" xlink:href="http://grbio.org/institution/kyushu-university" xlink:type="simple">ELKU</named-content>-I-L-000050 • [Kyoto] 1♀; Kyoto, Higashiyama-ku, Seikanji, Yamanouchi-cho; 21. VI. 2014; H. SHIMIZU leg.; genitalia slide No. SK978; Museum ID OPU-IN-LE 2018XII0195; (<named-content xmlns:xlink="http://www.w3.org/1999/xlink" content-type="dwc:institutional_code" xlink:title="Environmental Entomology and Zoology, Osaka Metropolitan University" xlink:href="http://grbio.org/institution/osaka-prefecture-university" xlink:type="simple">OMU</named-content>) • [Osaka] 1♀; Higashiosaka, Rokumanji-cho; 14. IX. 2014; H. SHIMIZU leg.; genitalia slide No. SK969; Museum ID OPU-IN-LE 2018XII0196; (<named-content xmlns:xlink="http://www.w3.org/1999/xlink" content-type="dwc:institutional_code" xlink:title="Environmental Entomology and Zoology, Osaka Metropolitan University" xlink:href="http://grbio.org/institution/osaka-prefecture-university" xlink:type="simple">OMU</named-content>) • 1♀; Yao-shi, Kodachi Jusan Toge, Fumin no mori; 26. VIII. 2016; H. SHIMIZU leg.; genitalia slide No. SK979; Museum ID OPU-IN-LE 2018XII0197; (<named-content xmlns:xlink="http://www.w3.org/1999/xlink" content-type="dwc:institutional_code" xlink:title="Environmental Entomology and Zoology, Osaka Metropolitan University" xlink:href="http://grbio.org/institution/osaka-prefecture-university" xlink:type="simple">OMU</named-content>) • 1♂; Hiraoka; 16. VI. 1995; S. KOSINO (leg.); Museum ID OPU-IN-LE 2018XII0193; (<named-content xmlns:xlink="http://www.w3.org/1999/xlink" content-type="dwc:institutional_code" xlink:title="Environmental Entomology and Zoology, Osaka Metropolitan University" xlink:href="http://grbio.org/institution/osaka-prefecture-university" xlink:type="simple">OMU</named-content>) • 1♂; same data; genitalia slide No. SK968; Museum ID OPU-IN-LE 2018XII0194; (<named-content xmlns:xlink="http://www.w3.org/1999/xlink" content-type="dwc:institutional_code" xlink:title="Environmental Entomology and Zoology, Osaka Metropolitan University" xlink:href="http://grbio.org/institution/osaka-prefecture-university" xlink:type="simple">OMU</named-content>) • [Ehime] 1♂ (Fig. <xref ref-type="fig" rid="F3">7</xref>); Matsuyama, Marunouchi, Matsuyama castle; 30. VIII. 2016; J. Oku leg.; genitalia slide No. JP-026; DNA sample JHP-022; Museum ID <named-content xmlns:xlink="http://www.w3.org/1999/xlink" content-type="dwc:institutional_code" xlink:title="Entomological Laboratory, Kyushu University, Fukuoka, Japan" xlink:href="http://grbio.org/institution/kyushu-university" xlink:type="simple">ELKU</named-content>-I-L-000130 • [Fukuoka] 1♂; Fukuoka, Motooka, Kyushu Univ. (33.597N 130.214E); alt. 48 m; 4–18. IX. 2019; Malaise trap; Ent. Lab. Kyushu Univ. leg.; Museum ID <named-content xmlns:xlink="http://www.w3.org/1999/xlink" content-type="dwc:institutional_code" xlink:title="Entomological Laboratory, Kyushu University, Fukuoka, Japan" xlink:href="http://grbio.org/institution/kyushu-university" xlink:type="simple">ELKU</named-content>-I-L-000040 • 1♂; Fukuoka, Hakata, Higashi-hirao Park; 19. VIII. 2022; <abbrev xmlns:xlink="http://www.w3.org/1999/xlink" xlink:title="light trap" id="ABBRID0EVFBG" xlink:type="simple">LT</abbrev>; J.-H. Park leg.; genitalia slide No. JP-030; DNA sample JHP-014; Museum ID <named-content xmlns:xlink="http://www.w3.org/1999/xlink" content-type="dwc:institutional_code" xlink:title="Entomological Laboratory, Kyushu University, Fukuoka, Japan" xlink:href="http://grbio.org/institution/kyushu-university" xlink:type="simple">ELKU</named-content>-I-L-000053 • 1♀ (Fig. <xref ref-type="fig" rid="F3">10</xref>); Fukuoka, Nishi-ku, Kuwabara, Kyushu Univ.; 1. VIII. 2020; S. Yagi leg.; genitalia slide No. JP-032; DNA sample SaY643; Museum ID <named-content xmlns:xlink="http://www.w3.org/1999/xlink" content-type="dwc:institutional_code" xlink:title="Entomological Laboratory, Kyushu University, Fukuoka, Japan" xlink:href="http://grbio.org/institution/kyushu-university" xlink:type="simple">ELKU</named-content>-I-L-000054 • 1♂; same locality; 1. VIII. 2020; S. Yagi leg.; genitalia slide No. JP-027; DNA sample JHP-007; (<named-content xmlns:xlink="http://www.w3.org/1999/xlink" content-type="dwc:institutional_code" xlink:title="Entomological Laboratory, Kyushu University, Fukuoka, Japan" xlink:href="http://grbio.org/institution/kyushu-university" xlink:type="simple">ELKU</named-content>) • [Saga] 1♂ (Fig. <xref ref-type="fig" rid="F3">8</xref>); Matsuura-gun, Arita-cho, Hiroseyama; 29. V. 2021; Yu Hisasue leg.; genitalia slide No. JP-029; DNA sample JHP-021; Museum ID <named-content xmlns:xlink="http://www.w3.org/1999/xlink" content-type="dwc:institutional_code" xlink:title="Entomological Laboratory, Kyushu University, Fukuoka, Japan" xlink:href="http://grbio.org/institution/kyushu-university" xlink:type="simple">ELKU</named-content>-I-L-000051 • [Kumamoto] 1♀ (Fig. <xref ref-type="fig" rid="F3">11</xref>); Matsubase, Natl. Agricultural Res. Center; 6.VII.2022; K. Goto leg.; DNA sample JHP-019; Museum ID <named-content xmlns:xlink="http://www.w3.org/1999/xlink" content-type="dwc:institutional_code" xlink:title="Entomological Laboratory, Kyushu University, Fukuoka, Japan" xlink:href="http://grbio.org/institution/kyushu-university" xlink:type="simple">ELKU</named-content>-I-L-000055.</p></tp:treatment-sec><tp:treatment-sec sec-type="material" id="SECID0E5GBG"><title>Other materials.</title><p>[Fukuoka] • 1♂1♀; Fukuoka, Motooka, Kyushu Univ. (<named-content xmlns:xlink="http://www.w3.org/1999/xlink" content-type="dwc:verbatimCoordinates" xlink:type="simple"><named-content content-type="geo-json" specific-use="{&#34;type&#34;:&#34;Point&#34;,&#34;coordinates&#34;:[130.214000,33.597000]}" id="NCID0EHHBG" xlink:type="simple">33.597°N, 130.214°E</named-content></named-content>); alt. 48 m; 22. VIII–4. IX. 2019; Malaise trap; Ent. Lab. Kyushu Univ. leg; (<named-content xmlns:xlink="http://www.w3.org/1999/xlink" content-type="dwc:institutional_code" xlink:title="Entomological Laboratory, Kyushu University, Fukuoka, Japan" xlink:href="http://grbio.org/institution/kyushu-university" xlink:type="simple">ELKU</named-content>) • 23♂26♀; Fukuoka, Motooka, Kyushu Univ. (<named-content xmlns:xlink="http://www.w3.org/1999/xlink" content-type="dwc:verbatimCoordinates" xlink:type="simple"><named-content content-type="geo-json" specific-use="{&#34;type&#34;:&#34;Point&#34;,&#34;coordinates&#34;:[130.214000,33.597000]}" id="NCID0EUHBG" xlink:type="simple">33.597°N, 130.214°E</named-content></named-content>); alt. 48 m; 4–18. IX. 2019; Malaise trap; Ent. Lab. Kyushu Univ. leg.; (<named-content xmlns:xlink="http://www.w3.org/1999/xlink" content-type="dwc:institutional_code" xlink:title="Entomological Laboratory, Kyushu University, Fukuoka, Japan" xlink:href="http://grbio.org/institution/kyushu-university" xlink:type="simple">ELKU</named-content>) •1♂; same data; genitalia slide No. JP-042; (<named-content xmlns:xlink="http://www.w3.org/1999/xlink" content-type="dwc:institutional_code" xlink:title="Entomological Laboratory, Kyushu University, Fukuoka, Japan" xlink:href="http://grbio.org/institution/kyushu-university" xlink:type="simple">ELKU</named-content>) • 1♀; same data; genitalia slide No. JP-034; (<named-content xmlns:xlink="http://www.w3.org/1999/xlink" content-type="dwc:institutional_code" xlink:title="Entomological Laboratory, Kyushu University, Fukuoka, Japan" xlink:href="http://grbio.org/institution/kyushu-university" xlink:type="simple">ELKU</named-content>) • 1♀; (Fukuoka Pref.,) same locality (<named-content xmlns:xlink="http://www.w3.org/1999/xlink" content-type="dwc:verbatimCoordinates" xlink:type="simple"><named-content content-type="geo-json" specific-use="{&#34;type&#34;:&#34;Point&#34;,&#34;coordinates&#34;:[130.214000,33.597000]}" id="NCID0ELIBG" xlink:type="simple">33.597°N, 130.214°E</named-content></named-content>); alt. 48 m; 18. IX–2. X. 2019; Malaise trap; Ent. Lab. Kyushu Univ. leg.; (<named-content xmlns:xlink="http://www.w3.org/1999/xlink" content-type="dwc:institutional_code" xlink:title="Entomological Laboratory, Kyushu University, Fukuoka, Japan" xlink:href="http://grbio.org/institution/kyushu-university" xlink:type="simple">ELKU</named-content>) • 1♀; (Fukuoka Pref.,) same locality (<named-content xmlns:xlink="http://www.w3.org/1999/xlink" content-type="dwc:verbatimCoordinates" xlink:type="simple"><named-content content-type="geo-json" specific-use="{&#34;type&#34;:&#34;Point&#34;,&#34;coordinates&#34;:[130.214000,33.597000]}" id="NCID0EYIBG" xlink:type="simple">33.597°N, 130.214°E</named-content></named-content>); alt. 48 m; 16–30. X. 2019; Malaise trap; Ent. Lab. Kyushu Univ. leg.; (<named-content xmlns:xlink="http://www.w3.org/1999/xlink" content-type="dwc:institutional_code" xlink:title="Entomological Laboratory, Kyushu University, Fukuoka, Japan" xlink:href="http://grbio.org/institution/kyushu-university" xlink:type="simple">ELKU</named-content>).</p><fig id="F3" position="float" orientation="portrait"><object-id xmlns:xlink="http://www.w3.org/1999/xlink" content-type="doi" xlink:type="simple">10.3897/zookeys.1217.122695.figures4-11</object-id><object-id xmlns:xlink="http://www.w3.org/1999/xlink" content-type="arpha" xlink:type="simple">908F5832-6C95-5F84-BEDB-D639E94BAD01</object-id><label>Figures 4–11.</label><caption><p><italic><tp:taxon-name><tp:taxon-name-part taxon-name-part-type="genus" reg="Dryadaula">Dryadaula</tp:taxon-name-part><tp:taxon-name-part taxon-name-part-type="species" reg="orientalis">orientalis</tp:taxon-name-part></tp:taxon-name></italic> sp. nov., adults <bold>4</bold> holotype, male, Tokyo, Itabashi, J.-H. Park leg., Museum ID <named-content xmlns:xlink="http://www.w3.org/1999/xlink" content-type="dwc:institutional_code" xlink:title="Entomological Laboratory, Kyushu University, Fukuoka, Japan" xlink:href="http://grbio.org/institution/kyushu-university" xlink:type="simple">ELKU</named-content>-I-L-000048 <bold>5–8</bold> paratypes, male <bold>5</bold> Tokyo, Fuchu, J.-H. Park leg., <named-content xmlns:xlink="http://www.w3.org/1999/xlink" content-type="dwc:institutional_code" xlink:title="Entomological Laboratory, Kyushu University, Fukuoka, Japan" xlink:href="http://grbio.org/institution/kyushu-university" xlink:type="simple">ELKU</named-content>-I-L-000049 <bold>6</bold> Tokyo, Hachioji, T. Hirowatari &amp; J.-H. Park leg., <named-content xmlns:xlink="http://www.w3.org/1999/xlink" content-type="dwc:institutional_code" xlink:title="Entomological Laboratory, Kyushu University, Fukuoka, Japan" xlink:href="http://grbio.org/institution/kyushu-university" xlink:type="simple">ELKU</named-content>-I-L-000046 <bold>7</bold> Ehime, J. Oku leg., <named-content xmlns:xlink="http://www.w3.org/1999/xlink" content-type="dwc:institutional_code" xlink:title="Entomological Laboratory, Kyushu University, Fukuoka, Japan" xlink:href="http://grbio.org/institution/kyushu-university" xlink:type="simple">ELKU</named-content>-I-L-000130 <bold>8</bold> Saga, Yu Hisasue leg., <named-content xmlns:xlink="http://www.w3.org/1999/xlink" content-type="dwc:institutional_code" xlink:title="Entomological Laboratory, Kyushu University, Fukuoka, Japan" xlink:href="http://grbio.org/institution/kyushu-university" xlink:type="simple">ELKU</named-content>-I-L-000051 <bold>9–11</bold> paratype, female <bold>9</bold> Tokyo, Hachioji, T. Hirowatari &amp; J.-H. Park leg., <named-content xmlns:xlink="http://www.w3.org/1999/xlink" content-type="dwc:institutional_code" xlink:title="Entomological Laboratory, Kyushu University, Fukuoka, Japan" xlink:href="http://grbio.org/institution/kyushu-university" xlink:type="simple">ELKU</named-content>-I-L-000041 <bold>10</bold> Fukuoka, Nishi-ku, S. Yagi leg., <named-content xmlns:xlink="http://www.w3.org/1999/xlink" content-type="dwc:institutional_code" xlink:title="Entomological Laboratory, Kyushu University, Fukuoka, Japan" xlink:href="http://grbio.org/institution/kyushu-university" xlink:type="simple">ELKU</named-content>-I-L-000054 <bold>11</bold> Kumamoto, K. Goto leg., <named-content xmlns:xlink="http://www.w3.org/1999/xlink" content-type="dwc:institutional_code" xlink:title="Entomological Laboratory, Kyushu University, Fukuoka, Japan" xlink:href="http://grbio.org/institution/kyushu-university" xlink:type="simple">ELKU</named-content>-I-L-000055. Scale bars: 3 mm.</p></caption><graphic xmlns:xlink="http://www.w3.org/1999/xlink" xlink:href="zookeys-1217-327_article-122695__-g003.jpg" position="float" orientation="portrait" xlink:type="simple" id="oo_1173091.jpg"><uri content-type="original_file" xlink:type="simple">https://binary.pensoft.net/fig/1173091</uri></graphic></fig><fig id="F4" position="float" orientation="portrait"><object-id xmlns:xlink="http://www.w3.org/1999/xlink" content-type="doi" xlink:type="simple">10.3897/zookeys.1217.122695.figures12-15</object-id><object-id xmlns:xlink="http://www.w3.org/1999/xlink" content-type="arpha" xlink:type="simple">99F8199D-C3EA-5775-B7BB-EC9061AF558A</object-id><label>Figures 12–15.</label><caption><p>Overview of male genitalia <bold>12</bold><italic><tp:taxon-name><tp:taxon-name-part taxon-name-part-type="genus" reg="Dryadaula">Dryadaula</tp:taxon-name-part><tp:taxon-name-part taxon-name-part-type="species" reg="epischista">epischista</tp:taxon-name-part></tp:taxon-name></italic> (Meyrick, 1936), Fukuoka, Moji, J.-H. Park leg., genitalia slide No. JP-044; SVIII = sternite VIII; U = uncus; PH = phallus; JX = juxta; LV = left valva; RV = right valva <bold>13–15</bold><italic><tp:taxon-name><tp:taxon-name-part taxon-name-part-type="genus" reg="Dryadaula">Dryadaula</tp:taxon-name-part><tp:taxon-name-part taxon-name-part-type="species" reg="orientalis">orientalis</tp:taxon-name-part></tp:taxon-name></italic> sp. nov. <bold>13</bold> holotype, Tokyo, Itabashi, J.-H. Park leg., genitalia slide No. JP-028 <bold>13a</bold> right free sclerite <bold>14</bold> paratype, Tokyo, Koganei, J.-H. Park leg., JP-024 <bold>14a</bold> right free sclerite <bold>15</bold> paratype, Fukuoka, Hakata, J.-H. Park leg., JP-030. Scale bars: 0.3 mm.</p></caption><graphic xmlns:xlink="http://www.w3.org/1999/xlink" xlink:href="zookeys-1217-327_article-122695__-g004.jpg" position="float" orientation="portrait" xlink:type="simple" id="oo_1173092.jpg"><uri content-type="original_file" xlink:type="simple">https://binary.pensoft.net/fig/1173092</uri></graphic></fig></tp:treatment-sec><tp:treatment-sec sec-type="diagnosis" id="SECID0EHNBG"><title>Diagnosis.</title><p>The color of the general habitus is very similar to <italic><tp:taxon-name><tp:taxon-name-part taxon-name-part-type="genus" reg="Dryadaula">D.</tp:taxon-name-part><tp:taxon-name-part taxon-name-part-type="species" reg="epischista">epischista</tp:taxon-name-part></tp:taxon-name></italic>, but the new species can be distinguished by the following characteristics of the male and female genitalia: in the male genitalia, spines in the left valva are absent (present in <italic><tp:taxon-name><tp:taxon-name-part taxon-name-part-type="genus" reg="Dryadaula">D.</tp:taxon-name-part><tp:taxon-name-part taxon-name-part-type="species" reg="epischista">epischista</tp:taxon-name-part></tp:taxon-name></italic>); in the female genitalia, a larger lateral abdominal swelling reaches the end of the abdomen in the eighth segment (smaller and not reaching the end of the abdomen in <italic><tp:taxon-name><tp:taxon-name-part taxon-name-part-type="genus" reg="Dryadaula">D.</tp:taxon-name-part><tp:taxon-name-part taxon-name-part-type="species" reg="epischista">epischista</tp:taxon-name-part></tp:taxon-name></italic>).</p></tp:treatment-sec><tp:treatment-sec sec-type="description" id="SECID0EOOBG"><title>Description.</title><p><bold>Male</bold> (Figs <xref ref-type="fig" rid="F3">4–8</xref>): Forewing length 3.0 mm, antenna length 2.4 mm in holotype, Forewing length 2.7–3.7 mm (<italic>N</italic> = 11); antenna length 1.9–2.6 mm in paratypes (<italic>N</italic> = 9). Similar to <italic><tp:taxon-name><tp:taxon-name-part taxon-name-part-type="genus" reg="Dryadaula">D.</tp:taxon-name-part><tp:taxon-name-part taxon-name-part-type="species" reg="epischista">epischista</tp:taxon-name-part></tp:taxon-name></italic> except forewing ground color varies from bright orange to dull brown.</p><p><bold><italic>Male genitalia</italic></bold> (Figs <xref ref-type="fig" rid="F4">13–15</xref>, <xref ref-type="fig" rid="F7">30–44</xref>, <xref ref-type="fig" rid="F8">49</xref>, <xref ref-type="fig" rid="F8">50</xref>) Asymmetrical (Figs <xref ref-type="fig" rid="F4">13–15</xref>). Uncus elongated and weakly curved to tip, and weakly twisted at middle. Tegumen twisted to the left and slightly wider in the center, fused with vinculum. Vinculum narrowly arched; saccus equipped with an obtuse triangle lobe at middle (Figs <xref ref-type="fig" rid="F7">30</xref>, <xref ref-type="fig" rid="F7">31</xref>). Gnathos absent. Right and left valva clearly asymmetrical (Figs <xref ref-type="fig" rid="F7">32–35</xref>). Right valva flat; basal half with broad triangular lobe, protrusions varied from sharp to rounded; apical half densely covered with relatively long setae; basally with small setose curved rod-shaped projection. (Figs <xref ref-type="fig" rid="F7">32</xref>, <xref ref-type="fig" rid="F7">33</xref>). Left valva thick, but slenderer than right valva, tip paddle-like shaped, with lobate process; lobate process near apical part bearing spinose setae on dorsal surface (Figs <xref ref-type="fig" rid="F7">34</xref>, <xref ref-type="fig" rid="F7">35</xref>). Sternite VIII hollow and curved claw-like shaped; apical spine short and thick; ventral margin with two slender projections, basal projection longer than central projection (Figs <xref ref-type="fig" rid="F7">36</xref>, <xref ref-type="fig" rid="F7">37</xref>). Juxta rounded triangle and connected to left valva and phallus (Figs <xref ref-type="fig" rid="F4">13–15</xref>, <xref ref-type="fig" rid="F7">38</xref>). Phallus asymmetrical elliptical with a curved, thick, and sharp spine apically; and with basal side of projection with or without a straight or curved thin projection; rounded projection attached to juxta; cornuti absent (Figs <xref ref-type="fig" rid="F7">39–44</xref>). Intersegmental membrane between seventh and eight tergite with a pair of free sclerites laterally; right free sclerite broad U-shaped (Figs <xref ref-type="fig" rid="F4">13a</xref>, <xref ref-type="fig" rid="F4">14a</xref>, <xref ref-type="fig" rid="F8">49</xref>); left free sclerite V-shaped (Fig. <xref ref-type="fig" rid="F8">50</xref>).</p><fig id="F5" position="float" orientation="portrait"><object-id xmlns:xlink="http://www.w3.org/1999/xlink" content-type="doi" xlink:type="simple">10.3897/zookeys.1217.122695.figures16-17</object-id><object-id xmlns:xlink="http://www.w3.org/1999/xlink" content-type="arpha" xlink:type="simple">9D129914-2EB8-57D7-B179-D4080CA876DB</object-id><label>Figures 16, 17.</label><caption><p>Overview of female genitalia, ventral view <bold>16</bold><italic><tp:taxon-name><tp:taxon-name-part taxon-name-part-type="genus" reg="Dryadaula">Dryadaula</tp:taxon-name-part><tp:taxon-name-part taxon-name-part-type="species" reg="epischista">epischista</tp:taxon-name-part></tp:taxon-name></italic> (Meyrick, 1936), Fukuoka, Moji, J.-H. Park leg., genitalia slide No. JP-051 <bold>16a</bold> corpus bursae <bold>17</bold><italic><tp:taxon-name><tp:taxon-name-part taxon-name-part-type="genus" reg="Dryadaula">Dryadaula</tp:taxon-name-part><tp:taxon-name-part taxon-name-part-type="species" reg="orientalis">orientalis</tp:taxon-name-part></tp:taxon-name></italic> sp. nov., paratype, Tokyo, Hachioji, T. Hirowatari &amp; J.-H. Park leg., JP-050 <bold>17a</bold> corpus bursae. Scale bars: 0.3 mm.</p></caption><graphic xmlns:xlink="http://www.w3.org/1999/xlink" xlink:href="zookeys-1217-327_article-122695__-g005.jpg" position="float" orientation="portrait" xlink:type="simple" id="oo_1173093.jpg"><uri content-type="original_file" xlink:type="simple">https://binary.pensoft.net/fig/1173093</uri></graphic></fig><fig id="F6" position="float" orientation="portrait"><object-id xmlns:xlink="http://www.w3.org/1999/xlink" content-type="doi" xlink:type="simple">10.3897/zookeys.1217.122695.figures18-29</object-id><object-id xmlns:xlink="http://www.w3.org/1999/xlink" content-type="arpha" xlink:type="simple">CF7AD28E-AE52-56FA-9113-3E4DF8FF7F53</object-id><label>Figures 18–29.</label><caption><p>Details of the male genitalia of <italic><tp:taxon-name><tp:taxon-name-part taxon-name-part-type="genus" reg="Dryadaula">Dryadaula</tp:taxon-name-part><tp:taxon-name-part taxon-name-part-type="species" reg="epischista">epischista</tp:taxon-name-part></tp:taxon-name></italic> (Meyrick, 1936) <bold>18</bold>–<bold>28</bold> Fukuoka, Moji, J.-H. Park leg., genitalia slide No. JP-023 <bold>18, 19</bold> uncus, tegmen, vinculum <bold>18</bold> dorsal view <bold>19</bold> lateral view <bold>20, 21</bold> right valva <bold>20</bold> internal view <bold>21</bold> lateral view <bold>22, 23</bold> left valva <bold>22</bold> lateral view <bold>23</bold> dorsal view <bold>24, 25</bold> VIII sternites <bold>24</bold> lateral view <bold>25</bold> dorsal view <bold>26</bold> juxtae, dorsal view <bold>27, 28</bold> phallus <bold>27</bold> dorsal view <bold>28</bold> lateral view <bold>29</bold> left valva lateral view, Nagano, Matsumoto, J.-H. Park leg., Museum ID <named-content xmlns:xlink="http://www.w3.org/1999/xlink" content-type="dwc:institutional_code" xlink:title="Entomological Laboratory, Kyushu University, Fukuoka, Japan" xlink:href="http://grbio.org/institution/kyushu-university" xlink:type="simple">ELKU</named-content>-I-L-000131. Scale bars: 0.3 mm (<bold>18–25, 27–29</bold>); 0.1 mm (<bold>26</bold>).</p></caption><graphic xmlns:xlink="http://www.w3.org/1999/xlink" xlink:href="zookeys-1217-327_article-122695__-g006.jpg" position="float" orientation="portrait" xlink:type="simple" id="oo_1173094.jpg"><uri content-type="original_file" xlink:type="simple">https://binary.pensoft.net/fig/1173094</uri></graphic></fig><p><bold>Female</bold> (Figs <xref ref-type="fig" rid="F3">9–11</xref>): Forewing length 3.0–3.6 mm in paratypes (<italic>N</italic> = 7), Antenna length 2.2–2.3 mm in paratypes (<italic>N</italic> = 4). Almost all same as male, but white spot of subapical part of costal margin narrowed and connected to white line of costal margin in female.</p><p><bold><italic>Female genitalia</italic>.</bold> (Fig. <xref ref-type="fig" rid="F5">17</xref>) Sternite VIII covered with bristles, strongly sclerotized, right side markedly swollen posterolateral; terminal swelling passing the ventral edge; ostium bursae opening the posterior end of swelling. Right side of “seventh segment” slightly bulged. Right side of “sixth segment” with posteriorly protruded bulge. Median dent spherically and strongly concaves between right side of sixth and seventh segments. Papillae analis slender and short, same length as the apophyses posterioris. Apophysis posterioris relatively short, slightly longer than eighth abdominal segment. Ductus bursae and corpus bursae membranous. Ductus bursae thin tubular, 4× as long as apophysis posterioris. Corpus bursae elliptical, densely wrinkled from ductus bursae side to the end (Fig. <xref ref-type="fig" rid="F5">17a</xref>).</p></tp:treatment-sec><tp:treatment-sec sec-type="distribution" id="SECID0ERWBG"><title>Distribution.</title><p>Japan (Honshu, Shikoku, Kyushu).</p><fig id="F7" position="float" orientation="portrait"><object-id xmlns:xlink="http://www.w3.org/1999/xlink" content-type="doi" xlink:type="simple">10.3897/zookeys.1217.122695.figures30-44</object-id><object-id xmlns:xlink="http://www.w3.org/1999/xlink" content-type="arpha" xlink:type="simple">72062B23-AC66-5F35-996A-509670FCF6A3</object-id><label>Figures 30–44.</label><caption><p>Details of male genitalia of <italic><tp:taxon-name><tp:taxon-name-part taxon-name-part-type="genus" reg="Dryadaula">Dryadaula</tp:taxon-name-part><tp:taxon-name-part taxon-name-part-type="species" reg="orientalis">orientalis</tp:taxon-name-part></tp:taxon-name></italic> sp. nov. <bold>30–40</bold> Tokyo, Hachioji, T. Hirowatari &amp; J.-H. Park leg., Museum ID <named-content xmlns:xlink="http://www.w3.org/1999/xlink" content-type="dwc:institutional_code" xlink:title="Entomological Laboratory, Kyushu University, Fukuoka, Japan" xlink:href="http://grbio.org/institution/kyushu-university" xlink:type="simple">ELKU</named-content>-I-L-000046 <bold>30, 31</bold> uncus, tegmen, vinculum <bold>30</bold> dorsal view <bold>31</bold> lateral view <bold>32, 33</bold> right valva <bold>32</bold> internal view <bold>33</bold> lateral view <bold>34, 35</bold> left valva <bold>34</bold> lateral view <bold>35</bold> dorsal view <bold>36, 37</bold> sternite VIII <bold>36</bold> lateral view <bold>37</bold> dorsal view <bold>38</bold> juxta, dorsal view <bold>39, 40</bold> phallus <bold>39</bold> dorsal view <bold>40</bold> lateral view <bold>41, 42</bold> phallus, Fukuoka, Nishi-ku, Ent. Lab. Kyushu Univ. leg., <named-content xmlns:xlink="http://www.w3.org/1999/xlink" content-type="dwc:institutional_code" xlink:title="Entomological Laboratory, Kyushu University, Fukuoka, Japan" xlink:href="http://grbio.org/institution/kyushu-university" xlink:type="simple">ELKU</named-content>-I-L-000040 <bold>41</bold> dorsal view <bold>42</bold> lateral view <bold>43, 44</bold> Osaka, Hiraoka, S. Kosino leg., Museum ID OPU-IN-LE 2018XII0194 <bold>43</bold> dorsal view <bold>44</bold> lateral view. Scale bars: 0.3 mm (<bold>30–37, 39–44</bold>); 0.1 mm (<bold>38</bold>).</p></caption><graphic xmlns:xlink="http://www.w3.org/1999/xlink" xlink:href="zookeys-1217-327_article-122695__-g007.jpg" position="float" orientation="portrait" xlink:type="simple" id="oo_1173095.jpg"><uri content-type="original_file" xlink:type="simple">https://binary.pensoft.net/fig/1173095</uri></graphic></fig></tp:treatment-sec><tp:treatment-sec sec-type="biology" id="SECID0EKZBG"><title>Biology.</title><p>The adults were observed between May and September. Adult females laid flat eggs on the dead leaves of monocotyledonous plants (<italic><tp:taxon-name><tp:taxon-name-part taxon-name-part-type="genus" reg="Sasa">Sasa</tp:taxon-name-part></tp:taxon-name></italic> sp.) during plastic rearing.</p></tp:treatment-sec><tp:treatment-sec sec-type="etymology" id="SECID0EXZBG"><title>Etymology.</title><p>The new species name is derived from the Latin ‘Orient’ (east) because the distribution of this species is restricted to eastern Asia.</p></tp:treatment-sec><tp:treatment-sec sec-type="DNA barcode" id="SECID0E3ZBG"><title>DNA barcode.</title><p>Seven DNA barcodes from seven males and three females were generated and deposited in INSD and BOLD Systems (accession number/process ID (or sample ID)): <ext-link xmlns:xlink="http://www.w3.org/1999/xlink" ext-link-type="gen" xlink:href="OR554987" xlink:type="simple">OR554987</ext-link>/<ext-link xmlns:xlink="http://www.w3.org/1999/xlink" xlink:href="http://www.boldsystems.org/index.php/Public_RecordView?processid=JHP004-23" ext-link-type="uri" xlink:type="simple">JHP004-23</ext-link> (for holotype), <ext-link xmlns:xlink="http://www.w3.org/1999/xlink" ext-link-type="gen" xlink:href="OR55486" xlink:type="simple">OR55486</ext-link>/<ext-link xmlns:xlink="http://www.w3.org/1999/xlink" xlink:href="http://www.boldsystems.org/index.php/Public_RecordView?processid=JHP005-23" ext-link-type="uri" xlink:type="simple">JHP005-23</ext-link>, <ext-link xmlns:xlink="http://www.w3.org/1999/xlink" ext-link-type="gen" xlink:href="OR554985" xlink:type="simple">OR554985</ext-link>/<ext-link xmlns:xlink="http://www.w3.org/1999/xlink" xlink:href="http://www.boldsystems.org/index.php/Public_RecordView?processid=JHP006-23" ext-link-type="uri" xlink:type="simple">JHP006-23</ext-link>, <ext-link xmlns:xlink="http://www.w3.org/1999/xlink" ext-link-type="gen" xlink:href="OR554984" xlink:type="simple">OR554984</ext-link>/<ext-link xmlns:xlink="http://www.w3.org/1999/xlink" xlink:href="http://www.boldsystems.org/index.php/Public_RecordView?processid=JHP007-23" ext-link-type="uri" xlink:type="simple">JHP007-23</ext-link>, <ext-link xmlns:xlink="http://www.w3.org/1999/xlink" ext-link-type="gen" xlink:href="OR554983" xlink:type="simple">OR554983</ext-link>/<ext-link xmlns:xlink="http://www.w3.org/1999/xlink" xlink:href="http://www.boldsystems.org/index.php/Public_RecordView?processid=JHP008-23" ext-link-type="uri" xlink:type="simple">JHP008-23</ext-link>, <ext-link xmlns:xlink="http://www.w3.org/1999/xlink" ext-link-type="gen" xlink:href="OR554982" xlink:type="simple">OR554982</ext-link>/<ext-link xmlns:xlink="http://www.w3.org/1999/xlink" xlink:href="http://www.boldsystems.org/index.php/Public_RecordView?processid=JHP009-23" ext-link-type="uri" xlink:type="simple">JHP009-23</ext-link>, <ext-link xmlns:xlink="http://www.w3.org/1999/xlink" ext-link-type="gen" xlink:href="OR554981" xlink:type="simple">OR554981</ext-link>/<ext-link xmlns:xlink="http://www.w3.org/1999/xlink" xlink:href="http://www.boldsystems.org/index.php/Public_RecordView?processid=JHP010-23" ext-link-type="uri" xlink:type="simple">JHP010-23</ext-link>, <ext-link xmlns:xlink="http://www.w3.org/1999/xlink" ext-link-type="gen" xlink:href="LC843442" xlink:type="simple">LC843442</ext-link>/(JHP-014), <ext-link xmlns:xlink="http://www.w3.org/1999/xlink" ext-link-type="gen" xlink:href="LC843443" xlink:type="simple">LC843443</ext-link>/(JHP-019), <ext-link xmlns:xlink="http://www.w3.org/1999/xlink" ext-link-type="gen" xlink:href="LC843444" xlink:type="simple">LC843444</ext-link>/(SaY643) (for paratypes) (Table <xref ref-type="table" rid="T1">1</xref>).</p></tp:treatment-sec><tp:treatment-sec sec-type="remarks" id="SECID0E23BG"><title>Remarks.</title><p>The phallus, right valva, and body color of this species exhibit marked geographical variation. Morphological variation was continuous, and there was little or no genetic distance between the specimens.</p><p>Many specimens of this species were collected in Malaise traps set at the forest margins in the forest of Kyushu University (26♂, 30♀).</p></tp:treatment-sec><tp:treatment-sec><!--Section generated to contain objects referenced in tp:taxon-treatment.--><fig id="F8" position="float" orientation="portrait"><object-id xmlns:xlink="http://www.w3.org/1999/xlink" content-type="doi" xlink:type="simple">10.3897/zookeys.1217.122695.figures45-50</object-id><object-id xmlns:xlink="http://www.w3.org/1999/xlink" content-type="arpha" xlink:type="simple">6061F24A-81B0-50BF-8062-238680D37D9D</object-id><label>Figures 45–50.</label><caption><p>Free sclerites <bold>45–48</bold><italic><tp:taxon-name><tp:taxon-name-part taxon-name-part-type="genus" reg="Dryadaula">D.</tp:taxon-name-part><tp:taxon-name-part taxon-name-part-type="species" reg="epischista">epischista</tp:taxon-name-part></tp:taxon-name></italic> (Meyrick, 1936) <bold>45, 47</bold> Fukuoka, Moji, J.-H. Park leg., genitalia slide No. JP-025 <bold>45</bold> right free sclerite <bold>47</bold> left free sclerite <bold>46, 48</bold> Nagano, Matsumoto, J.-H. Park leg., Museum ID <named-content xmlns:xlink="http://www.w3.org/1999/xlink" content-type="dwc:institutional_code" xlink:title="Entomological Laboratory, Kyushu University, Fukuoka, Japan" xlink:href="http://grbio.org/institution/kyushu-university" xlink:type="simple">ELKU</named-content>-I-L-000045 <bold>46</bold> right free sclerite <bold>48</bold> left free sclerite <bold>49, 50</bold><italic><tp:taxon-name><tp:taxon-name-part taxon-name-part-type="genus" reg="Dryadaula">D.</tp:taxon-name-part><tp:taxon-name-part taxon-name-part-type="species" reg="orientalis">orientalis</tp:taxon-name-part></tp:taxon-name></italic> sp. nov. <bold>49</bold> right free sclerite, Fukuoka, Nishi-ku, Ent. Lab. Kyushu Univ. leg., JP-042 <bold>50</bold> left free sclerite, Tokyo, Hachioji, T. Hirowatari &amp; J.-H. Park leg., <named-content xmlns:xlink="http://www.w3.org/1999/xlink" content-type="dwc:institutional_code" xlink:title="Entomological Laboratory, Kyushu University, Fukuoka, Japan" xlink:href="http://grbio.org/institution/kyushu-university" xlink:type="simple">ELKU</named-content>-I-L-000046 Scale bars: 0.05 mm.</p></caption><graphic xmlns:xlink="http://www.w3.org/1999/xlink" xlink:href="zookeys-1217-327_article-122695__-g008.jpg" position="float" orientation="portrait" xlink:type="simple" id="oo_1173096.jpg"><uri content-type="original_file" xlink:type="simple">https://binary.pensoft.net/fig/1173096</uri></graphic></fig><table-wrap id="T1" position="float" orientation="portrait"><label>Table 1.</label><caption><p>Names and collection localities for taxa used in the phylogenetic analyses.</p></caption><table id="TID0EZDAG" rules="all"><tbody><tr><th rowspan="1" colspan="1">Species</th><th rowspan="1" colspan="1">Country</th><th rowspan="1" colspan="1">Site</th><th rowspan="1" colspan="1">Accession No. (sequence ID)</th><th rowspan="1" colspan="1">Sample ID</th></tr><tr><td rowspan="1" colspan="1">
                      <italic>
                        <tp:taxon-name><tp:taxon-name-part taxon-name-part-type="genus" reg="Dryadaula">Dryadaula</tp:taxon-name-part><tp:taxon-name-part taxon-name-part-type="species" reg="epischista">epischista</tp:taxon-name-part></tp:taxon-name>
                      </italic>
                    </td><td rowspan="1" colspan="1">Japan</td><td rowspan="1" colspan="1">Fukuoka, Moji</td><td rowspan="1" colspan="1" style="color: #396ba6">
                      <ext-link xmlns:xlink="http://www.w3.org/1999/xlink" ext-link-type="gen" xlink:href="OR554990" xlink:type="simple">OR554990</ext-link>
                    </td><td rowspan="1" colspan="1">JHP-005</td></tr><tr><td rowspan="1" colspan="1">
                      <italic>
                        <tp:taxon-name><tp:taxon-name-part taxon-name-part-type="genus" reg="Dryadaula">D.</tp:taxon-name-part><tp:taxon-name-part taxon-name-part-type="species" reg="epischista">epischista</tp:taxon-name-part></tp:taxon-name>
                      </italic>
                    </td><td rowspan="1" colspan="1">Japan</td><td rowspan="1" colspan="1">Nagano, Matsumoto</td><td rowspan="1" colspan="1" style="color: #396ba6">
                      <ext-link xmlns:xlink="http://www.w3.org/1999/xlink" ext-link-type="gen" xlink:href="OR554988" xlink:type="simple">OR554988</ext-link>
                    </td><td rowspan="1" colspan="1">JHP-009</td></tr><tr><td rowspan="1" colspan="1"><italic><tp:taxon-name><tp:taxon-name-part taxon-name-part-type="genus" reg="Dryadaula">D.</tp:taxon-name-part><tp:taxon-name-part taxon-name-part-type="species" reg="orientalis">orientalis</tp:taxon-name-part></tp:taxon-name></italic> sp. nov.</td><td rowspan="1" colspan="1">Japan</td><td rowspan="1" colspan="1">Tokyo, Itabashi</td><td rowspan="1" colspan="1" style="color: #396ba6">
                      <ext-link xmlns:xlink="http://www.w3.org/1999/xlink" ext-link-type="gen" xlink:href="OR554985" xlink:type="simple">OR554985</ext-link>
                    </td><td rowspan="1" colspan="1">JHP-012</td></tr><tr><td rowspan="1" colspan="1"><italic><tp:taxon-name><tp:taxon-name-part taxon-name-part-type="genus" reg="Dryadaula">D.</tp:taxon-name-part><tp:taxon-name-part taxon-name-part-type="species" reg="orientalis">orientalis</tp:taxon-name-part></tp:taxon-name></italic> sp. nov.</td><td rowspan="1" colspan="1">Japan</td><td rowspan="1" colspan="1">Tokyo, Fuchu</td><td rowspan="1" colspan="1" style="color: #396ba6">
                      <ext-link xmlns:xlink="http://www.w3.org/1999/xlink" ext-link-type="gen" xlink:href="OR554984" xlink:type="simple">OR554984</ext-link>
                    </td><td rowspan="1" colspan="1">JHP-013</td></tr><tr><td rowspan="1" colspan="1"><italic><tp:taxon-name><tp:taxon-name-part taxon-name-part-type="genus" reg="Dryadaula">D.</tp:taxon-name-part><tp:taxon-name-part taxon-name-part-type="species" reg="orientalis">orientalis</tp:taxon-name-part></tp:taxon-name></italic> sp. nov.</td><td rowspan="1" colspan="1">Japan</td><td rowspan="1" colspan="1">Tokyo, Hachioji</td><td rowspan="1" colspan="1" style="color: #396ba6">
                      <ext-link xmlns:xlink="http://www.w3.org/1999/xlink" ext-link-type="gen" xlink:href="OR554987" xlink:type="simple">OR554987</ext-link>
                    </td><td rowspan="1" colspan="1">JHP-010</td></tr><tr><td rowspan="1" colspan="1"><italic><tp:taxon-name><tp:taxon-name-part taxon-name-part-type="genus" reg="Dryadaula">D.</tp:taxon-name-part><tp:taxon-name-part taxon-name-part-type="species" reg="orientalis">orientalis</tp:taxon-name-part></tp:taxon-name></italic> sp. nov.</td><td rowspan="1" colspan="1">Japan</td><td rowspan="1" colspan="1">Shizuoka</td><td rowspan="1" colspan="1" style="color: #396ba6">
                      <ext-link xmlns:xlink="http://www.w3.org/1999/xlink" ext-link-type="gen" xlink:href="OR554983" xlink:type="simple">OR554983</ext-link>
                    </td><td rowspan="1" colspan="1">JHP-018</td></tr><tr><td rowspan="1" colspan="1"><italic><tp:taxon-name><tp:taxon-name-part taxon-name-part-type="genus" reg="Dryadaula">D.</tp:taxon-name-part><tp:taxon-name-part taxon-name-part-type="species" reg="orientalis">orientalis</tp:taxon-name-part></tp:taxon-name></italic> sp. nov.</td><td rowspan="1" colspan="1">Japan</td><td rowspan="1" colspan="1">Fukuoka, Hakata</td><td rowspan="1" colspan="1" style="color: #396ba6">
                      <ext-link xmlns:xlink="http://www.w3.org/1999/xlink" ext-link-type="gen" xlink:href="LC843442" xlink:type="simple">LC843442</ext-link>
                    </td><td rowspan="1" colspan="1">JHP-014</td></tr><tr><td rowspan="1" colspan="1"><italic><tp:taxon-name><tp:taxon-name-part taxon-name-part-type="genus" reg="Dryadaula">D.</tp:taxon-name-part><tp:taxon-name-part taxon-name-part-type="species" reg="orientalis">orientalis</tp:taxon-name-part></tp:taxon-name></italic> sp. nov.</td><td rowspan="1" colspan="1">Japan</td><td rowspan="1" colspan="1">Fukuoka, Nishi-ku</td><td rowspan="1" colspan="1" style="color: #396ba6">
                      <ext-link xmlns:xlink="http://www.w3.org/1999/xlink" ext-link-type="gen" xlink:href="LC843444" xlink:type="simple">LC843444</ext-link>
                    </td><td rowspan="1" colspan="1">SaY643</td></tr><tr><td rowspan="1" colspan="1"><italic><tp:taxon-name><tp:taxon-name-part taxon-name-part-type="genus" reg="Dryadaula">D.</tp:taxon-name-part><tp:taxon-name-part taxon-name-part-type="species" reg="orientalis">orientalis</tp:taxon-name-part></tp:taxon-name></italic> sp. nov.</td><td rowspan="1" colspan="1">Japan</td><td rowspan="1" colspan="1">Saga, Arita</td><td rowspan="1" colspan="1" style="color: #396ba6">
                      <ext-link xmlns:xlink="http://www.w3.org/1999/xlink" ext-link-type="gen" xlink:href="OR554982" xlink:type="simple">OR554982</ext-link>
                    </td><td rowspan="1" colspan="1">JHP-021</td></tr><tr><td rowspan="1" colspan="1"><italic><tp:taxon-name><tp:taxon-name-part taxon-name-part-type="genus" reg="Dryadaula">D.</tp:taxon-name-part><tp:taxon-name-part taxon-name-part-type="species" reg="orientalis">orientalis</tp:taxon-name-part></tp:taxon-name></italic> sp. nov.</td><td rowspan="1" colspan="1">Japan</td><td rowspan="1" colspan="1">Kumamoto, Matsubase</td><td rowspan="1" colspan="1" style="color: #396ba6">
                      <ext-link xmlns:xlink="http://www.w3.org/1999/xlink" ext-link-type="gen" xlink:href="LC843443" xlink:type="simple">LC843443</ext-link>
                    </td><td rowspan="1" colspan="1">JHP-019</td></tr><tr><td rowspan="1" colspan="1">
                      <italic>
                        <tp:taxon-name><tp:taxon-name-part taxon-name-part-type="genus" reg="Dryadaula">D.</tp:taxon-name-part><tp:taxon-name-part taxon-name-part-type="species" reg="heindeli">heindeli</tp:taxon-name-part></tp:taxon-name>
                      </italic>
                    </td><td rowspan="1" colspan="1">Germany</td><td rowspan="1" colspan="1">Bavaria</td><td rowspan="1" colspan="1" style="color: #396ba6">
                      <ext-link xmlns:xlink="http://www.w3.org/1999/xlink" ext-link-type="gen" xlink:href="KX045311" xlink:type="simple">KX045311</ext-link>
                    </td><td rowspan="1" colspan="1">BC ZSM Lep 53186</td></tr><tr><td rowspan="1" colspan="1">
                      <italic>
                        <tp:taxon-name><tp:taxon-name-part taxon-name-part-type="genus" reg="Dryadaula">D.</tp:taxon-name-part><tp:taxon-name-part taxon-name-part-type="species" reg="hirtiglobosa">hirtiglobosa</tp:taxon-name-part></tp:taxon-name>
                      </italic>
                    </td><td rowspan="1" colspan="1">China</td><td rowspan="1" colspan="1">Zhejiang</td><td rowspan="1" colspan="1" style="color: #396ba6">
                      <ext-link xmlns:xlink="http://www.w3.org/1999/xlink" ext-link-type="gen" xlink:href="MZ711362" xlink:type="simple">MZ711362</ext-link>
                    </td><td rowspan="1" colspan="1">DNAYLL18170</td></tr><tr><td rowspan="1" colspan="1">
                      <italic>
                        <tp:taxon-name><tp:taxon-name-part taxon-name-part-type="genus" reg="Dryadaula">D.</tp:taxon-name-part><tp:taxon-name-part taxon-name-part-type="species" reg="securiformis">securiformis</tp:taxon-name-part></tp:taxon-name>
                      </italic>
                    </td><td rowspan="1" colspan="1">China</td><td rowspan="1" colspan="1">Hainan</td><td rowspan="1" colspan="1" style="color: #396ba6">
                      <ext-link xmlns:xlink="http://www.w3.org/1999/xlink" ext-link-type="gen" xlink:href="MZ711363" xlink:type="simple">MZ711363</ext-link>
                    </td><td rowspan="1" colspan="1">DNAYLL18122</td></tr><tr><td rowspan="1" colspan="1">
                      <italic>
                        <tp:taxon-name><tp:taxon-name-part taxon-name-part-type="genus" reg="Dryadaula">D.</tp:taxon-name-part><tp:taxon-name-part taxon-name-part-type="species" reg="terpsichorella">terpsichorella</tp:taxon-name-part></tp:taxon-name>
                      </italic>
                    </td><td rowspan="1" colspan="1">United States</td><td rowspan="1" colspan="1">Florida</td><td rowspan="1" colspan="1" style="color: #396ba6">
                      <ext-link xmlns:xlink="http://www.w3.org/1999/xlink" ext-link-type="gen" xlink:href="HQ985496" xlink:type="simple">HQ985496</ext-link>
                    </td><td rowspan="1" colspan="1">BIOUG&lt;CAN&gt;: 10BBLEP -01124</td></tr><tr><td rowspan="1" colspan="1">
                      <italic>
                        <tp:taxon-name><tp:taxon-name-part taxon-name-part-type="genus" reg="Dryadaula">D.</tp:taxon-name-part><tp:taxon-name-part taxon-name-part-type="species" reg="visaliella">visaliella</tp:taxon-name-part></tp:taxon-name>
                      </italic>
                    </td><td rowspan="1" colspan="1">Canada</td><td rowspan="1" colspan="1">Ontario</td><td rowspan="1" colspan="1" style="color: #396ba6">
                      <ext-link xmlns:xlink="http://www.w3.org/1999/xlink" ext-link-type="gen" xlink:href="KM554050" xlink:type="simple">KM554050</ext-link>
                    </td><td rowspan="1" colspan="1">BIOUG03835-H04</td></tr><tr><td rowspan="1" colspan="1">
                      <italic>
                        <tp:taxon-name><tp:taxon-name-part taxon-name-part-type="genus" reg="Doleromorpha">Doleromorpha</tp:taxon-name-part><tp:taxon-name-part taxon-name-part-type="species" reg="porphyria">porphyria</tp:taxon-name-part></tp:taxon-name>
                      </italic>
                    </td><td rowspan="1" colspan="1">United States</td><td rowspan="1" colspan="1">Tennessee</td><td rowspan="1" colspan="1">(<ext-link xmlns:xlink="http://www.w3.org/1999/xlink" xlink:href="http://www.boldsystems.org/index.php/Public_RecordView?processid=LGSM599-04" ext-link-type="uri" xlink:type="simple">LGSM599-04</ext-link>)</td><td rowspan="1" colspan="1">DNA-ATBI-0599</td></tr><tr><td rowspan="1" colspan="1">
                      <italic>
                        <tp:taxon-name><tp:taxon-name-part taxon-name-part-type="genus" reg="Infurcitinea">Infurcitinea</tp:taxon-name-part><tp:taxon-name-part taxon-name-part-type="species" reg="captans">captans</tp:taxon-name-part></tp:taxon-name>
                      </italic>
                    </td><td rowspan="1" colspan="1">Austria</td><td rowspan="1" colspan="1">Tyrol</td><td rowspan="1" colspan="1">(<ext-link xmlns:xlink="http://www.w3.org/1999/xlink" xlink:href="http://www.boldsystems.org/index.php/Public_RecordView?processid=ABOLA311-14" ext-link-type="uri" xlink:type="simple">ABOLA311-14</ext-link>)</td><td rowspan="1" colspan="1">TLMF Lep 15333</td></tr></tbody></table></table-wrap></tp:treatment-sec><ref-list><ref id="B15"><mixed-citation xmlns:xlink="http://www.w3.org/1999/xlink" xlink:type="simple"><person-group><name name-style="western"><surname>Sakai</surname><given-names>M</given-names></name></person-group> (<year>2013</year>) <article-title><tp:taxon-name><tp:taxon-name-part taxon-name-part-type="family">Tineidae</tp:taxon-name-part></tp:taxon-name>.</article-title> In: <person-group><name name-style="western"><surname>Hirowatari</surname><given-names>T</given-names></name><name name-style="western"><surname>Nasu</surname><given-names>Y</given-names></name><name name-style="western"><surname>Sakamaki</surname><given-names>Y</given-names></name><name name-style="western"><surname>Kishida</surname><given-names>Y</given-names></name></person-group> (<role>Eds</role>) <issue-title>The Standard of Moths in Japan III: Zygaenidae, Sesiidae, Limacodidae.</issue-title><source>Gakken Educational Publishing, Tokyo</source>, <fpage>118</fpage>–<lpage>135</lpage>. [In Japanese]</mixed-citation></ref><ref id="B8"><mixed-citation xmlns:xlink="http://www.w3.org/1999/xlink" xlink:type="simple"><person-group><name name-style="western"><surname>Meyrick</surname><given-names>E</given-names></name></person-group> (<year>1936</year>) Exotic Microlepidoptera 4: 621. <ext-link xlink:href="https://www.biodiversitylibrary.org/item/286856#page/627/mode/1up" ext-link-type="uri" xlink:type="simple">https://www.biodiversitylibrary.org/item/286856#page/627/mode/1up</ext-link></mixed-citation></ref><ref id="B5"><mixed-citation xmlns:xlink="http://www.w3.org/1999/xlink" xlink:type="simple"><person-group><name name-style="western"><surname>Jinbo</surname><given-names>S</given-names></name><name name-style="western"><surname>Arita</surname><given-names>Y</given-names></name><name name-style="western"><surname>Nakajima</surname><given-names>H</given-names></name><name name-style="western"><surname>Kishida</surname><given-names>Y</given-names></name><name name-style="western"><surname>Yago</surname><given-names>M</given-names></name><name name-style="western"><surname>Owada</surname><given-names>M</given-names></name></person-group> (<year>2014</year>) <article-title>Moths of Gardens in the Imperial Palace, Tokyo (2009–2013).</article-title><source>Memoirs of the National Museum of Nature and Science</source><volume>50</volume>: <fpage>129</fpage>–<lpage>237</lpage>.</mixed-citation></ref></ref-list></tp:taxon-treatment>
